# Supplementary material for: Plasticity in extended phenotype increases offspring defence despite individual variation in web structure and behaviour
Source: Anim Behav. Author manuscript; Available in PMC 2018 Oct 22. (PMC6197064; doi:10.1016/j.anbehav.2018.01.022)
Supplement: supplement [file NIHMS962090-supplement.csv]

	ID	web	ID.trial.order	virgin	date	weight	mated	weight.post	egg.weight	egg.fromweb	egg.weight.cont	behav.assay	location.order	location	attacked	retreated	funnel	gumfooted	structural	structural.rim	distance	attack.number	web.weight	res	IND	weight.change	weight.c	weight.post.c	weight.change.c	egg.weight.c	percent.loss	egg.perc	egg.perc.c
1	F100	1	302	0	7-Oct	276	1	162	64	1	NA	3	nmf	m	1	0	3	2	5	30	2	19	1.753	302	1	-114	0.434601879	0.385085958	-0.206817197	-0.571667586	0.413043478	0.231884058	-1.041292368
2	F100	1	301	0	7-Oct	276	1	162	64	1	NA	3	nmf	n	1	0	3	2	5	30	1	19	1.753	301	2	-114	0.434601879	0.385085958	-0.206817197	-0.571667586	0.413043478	0.231884058	-1.041292368
3	F100	1	303	0	7-Oct	276	1	162	64	1	NA	3	nmf	f	1	0	3	2	5	30	3	19	1.753	303	3	-114	0.434601879	0.385085958	-0.206817197	-0.571667586	0.413043478	0.231884058	-1.041292368
4	F100	1	47	0	5-Oct	276	1	162	64	1	NA	1	mnf	n	1	0	3	2	5	30	1	19	1.753	47	4	-114	0.434601879	0.385085958	-0.206817197	-0.571667586	0.413043478	0.231884058	-1.041292368
5	F100	1	48	0	5-Oct	276	1	162	64	1	NA	1	mnf	f	1	1	3	2	5	30	3	19	1.753	48	5	-114	0.434601879	0.385085958	-0.206817197	-0.571667586	0.413043478	0.231884058	-1.041292368
6	F100	1	163	0	6-Oct	276	1	162	64	1	NA	2	fnm	f	1	1	3	2	5	30	3	19	1.753	163	6	-114	0.434601879	0.385085958	-0.206817197	-0.571667586	0.413043478	0.231884058	-1.041292368
7	F100	1	165	0	6-Oct	276	1	162	64	1	NA	2	fnm	m	1	1	3	2	5	30	2	19	1.753	165	7	-114	0.434601879	0.385085958	-0.206817197	-0.571667586	0.413043478	0.231884058	-1.041292368
8	F100	1	46	0	5-Oct	276	1	162	64	1	NA	1	mnf	m	0	NA	3	2	5	30	2	19	1.753	46	8	-114	0.434601879	0.385085958	-0.206817197	-0.571667586	0.413043478	0.231884058	-1.041292368
9	F100	1	164	0	6-Oct	276	1	162	64	1	NA	2	fnm	n	1	0	3	2	5	30	1	19	1.753	164	9	-114	0.434601879	0.385085958	-0.206817197	-0.571667586	0.413043478	0.231884058	-1.041292368
10	F100	2	457	0	26-Oct	390	1	172	130	1	NA	1	mnf	m	0	NA	3	3	3	29	2	19	3.639	457	10	-218	2.124548307	0.605717352	-2.019863281	1.649962732	0.558974359	0.333333333	0.51963876
11	F100	2	458	0	26-Oct	390	1	172	130	1	NA	1	mnf	n	0	NA	3	3	3	29	1	19	3.639	458	11	-218	2.124548307	0.605717352	-2.019863281	1.649962732	0.558974359	0.333333333	0.51963876
12	F100	2	459	0	26-Oct	390	1	172	130	1	NA	1	mnf	f	0	NA	3	3	3	29	3	19	3.639	459	12	-218	2.124548307	0.605717352	-2.019863281	1.649962732	0.558974359	0.333333333	0.51963876
13	F100	2	715	0	27-Oct	390	1	172	130	1	NA	2	mfn	m	1	0	3	3	3	29	2	19	3.639	715	13	-218	2.124548307	0.605717352	-2.019863281	1.649962732	0.558974359	0.333333333	0.51963876
14	F100	2	716	0	27-Oct	390	1	172	130	1	NA	2	mfn	f	1	0	3	3	3	29	3	19	3.639	716	14	-218	2.124548307	0.605717352	-2.019863281	1.649962732	0.558974359	0.333333333	0.51963876
15	F100	2	717	0	27-Oct	390	1	172	130	1	NA	2	mfn	n	1	0	3	3	3	29	1	19	3.639	717	15	-218	2.124548307	0.605717352	-2.019863281	1.649962732	0.558974359	0.333333333	0.51963876
16	F100	2	757	0	28-Oct	390	1	172	130	1	NA	3	nfm	n	1	0	3	3	3	29	1	19	3.639	757	16	-218	2.124548307	0.605717352	-2.019863281	1.649962732	0.558974359	0.333333333	0.51963876
17	F100	2	758	0	28-Oct	390	1	172	130	1	NA	3	nfm	f	1	0	3	3	3	29	3	19	3.639	758	17	-218	2.124548307	0.605717352	-2.019863281	1.649962732	0.558974359	0.333333333	0.51963876
18	F100	2	759	0	28-Oct	390	1	172	130	1	NA	3	nfm	m	1	0	3	3	3	29	2	19	3.639	759	18	-218	2.124548307	0.605717352	-2.019863281	1.649962732	0.558974359	0.333333333	0.51963876
19	F100	3	1204	0	11-Nov	201	1	170	NA	0	NA	3	nfm	n	1	0	1	27	12	50	1	19	2.699	1204	19	-31	-0.677204982	0.561591073	1.240133043	NA	0.154228856	NA	NA
20	F100	3	1096	0	10-Nov	201	1	170	NA	0	NA	2	mfn	m	1	1	1	27	12	50	2	19	2.699	1096	20	-31	-0.677204982	0.561591073	1.240133043	NA	0.154228856	NA	NA
21	F100	3	1097	0	10-Nov	201	1	170	NA	0	NA	2	mfn	f	0	NA	1	27	12	50	3	19	2.699	1097	21	-31	-0.677204982	0.561591073	1.240133043	NA	0.154228856	NA	NA
22	F100	3	1098	0	10-Nov	201	1	170	NA	0	NA	2	mfn	n	1	0	1	27	12	50	1	19	2.699	1098	22	-31	-0.677204982	0.561591073	1.240133043	NA	0.154228856	NA	NA
23	F100	3	907	0	9-Nov	201	1	170	NA	0	NA	1	fnm	f	0	NA	1	27	12	50	3	19	2.699	907	23	-31	-0.677204982	0.561591073	1.240133043	NA	0.154228856	NA	NA
24	F100	3	909	0	9-Nov	201	1	170	NA	0	NA	1	fnm	m	0	NA	1	27	12	50	2	19	2.699	909	24	-31	-0.677204982	0.561591073	1.240133043	NA	0.154228856	NA	NA
25	F100	3	1205	0	11-Nov	201	1	170	NA	0	NA	3	nfm	f	1	0	1	27	12	50	3	19	2.699	1205	25	-31	-0.677204982	0.561591073	1.240133043	NA	0.154228856	NA	NA
26	F100	3	1206	0	11-Nov	201	1	170	NA	0	NA	3	nfm	m	1	0	1	27	12	50	2	19	2.699	1206	26	-31	-0.677204982	0.561591073	1.240133043	NA	0.154228856	NA	NA
27	F100	3	908	0	9-Nov	201	1	170	NA	0	NA	1	fnm	n	0	NA	1	27	12	50	1	19	2.699	908	27	-31	-0.677204982	0.561591073	1.240133043	NA	0.154228856	NA	NA
28	F102	1	443	0	7-Oct	214	1	105	53	1	NA	3	nfm	f	0	NA	3	13	7	43	3	8	1.833	443	28	-109	-0.484491793	-0.872512985	-0.11965152	-0.941939305	0.509345794	0.247663551	-0.798504015
29	F102	1	234	0	6-Oct	214	1	105	53	1	NA	2	mnf	f	0	NA	3	13	7	43	3	8	1.833	234	29	-109	-0.484491793	-0.872512985	-0.11965152	-0.941939305	0.509345794	0.247663551	-0.798504015
30	F102	1	442	0	7-Oct	214	1	105	53	1	NA	3	nfm	n	0	NA	3	13	7	43	1	8	1.833	442	30	-109	-0.484491793	-0.872512985	-0.11965152	-0.941939305	0.509345794	0.247663551	-0.798504015
31	F102	1	94	0	5-Oct	214	1	105	53	1	NA	1	fmn	f	0	NA	3	13	7	43	3	8	1.833	94	31	-109	-0.484491793	-0.872512985	-0.11965152	-0.941939305	0.509345794	0.247663551	-0.798504015
32	F102	1	444	0	7-Oct	214	1	105	53	1	NA	3	nfm	m	0	NA	3	13	7	43	2	8	1.833	444	32	-109	-0.484491793	-0.872512985	-0.11965152	-0.941939305	0.509345794	0.247663551	-0.798504015
33	F102	1	233	0	6-Oct	214	1	105	53	1	NA	2	mnf	n	0	NA	3	13	7	43	1	8	1.833	233	33	-109	-0.484491793	-0.872512985	-0.11965152	-0.941939305	0.509345794	0.247663551	-0.798504015
34	F102	1	95	0	5-Oct	214	1	105	53	1	NA	1	fmn	m	0	NA	3	13	7	43	2	8	1.833	95	34	-109	-0.484491793	-0.872512985	-0.11965152	-0.941939305	0.509345794	0.247663551	-0.798504015
35	F102	1	96	0	5-Oct	214	1	105	53	1	NA	1	fmn	n	0	NA	3	13	7	43	1	8	1.833	96	35	-109	-0.484491793	-0.872512985	-0.11965152	-0.941939305	0.509345794	0.247663551	-0.798504015
36	F102	1	232	0	6-Oct	214	1	105	53	1	NA	2	mnf	m	0	NA	3	13	7	43	2	8	1.833	232	36	-109	-0.484491793	-0.872512985	-0.11965152	-0.941939305	0.509345794	0.247663551	-0.798504015
37	F102	3	984	0	9-Nov	238	1	113	62	1	NA	1	nmf	f	NA	NA	3	0	5	23	3	8	2.477	984	37	-125	-0.128713597	-0.69600787	-0.398581687	-0.638989716	0.525210084	0.260504202	-0.600933646
38	F102	3	1261	0	11-Nov	238	1	113	62	1	NA	3	fnm	f	NA	NA	3	0	5	23	3	8	2.477	1261	38	-125	-0.128713597	-0.69600787	-0.398581687	-0.638989716	0.525210084	0.260504202	-0.600933646
39	F102	3	1117	0	10-Nov	238	1	113	62	1	NA	2	nfm	n	0	NA	3	0	5	23	1	8	2.477	1117	39	-125	-0.128713597	-0.69600787	-0.398581687	-0.638989716	0.525210084	0.260504202	-0.600933646
40	F102	3	1118	0	10-Nov	238	1	113	62	1	NA	2	nfm	f	NA	NA	3	0	5	23	3	8	2.477	1118	40	-125	-0.128713597	-0.69600787	-0.398581687	-0.638989716	0.525210084	0.260504202	-0.600933646
41	F102	3	1119	0	10-Nov	238	1	113	62	1	NA	2	nfm	m	NA	NA	3	0	5	23	2	8	2.477	1119	41	-125	-0.128713597	-0.69600787	-0.398581687	-0.638989716	0.525210084	0.260504202	-0.600933646
42	F102	3	983	0	9-Nov	238	1	113	62	1	NA	1	nmf	m	0	NA	3	0	5	23	2	8	2.477	983	42	-125	-0.128713597	-0.69600787	-0.398581687	-0.638989716	0.525210084	0.260504202	-0.600933646
43	F102	3	1262	0	11-Nov	238	1	113	62	1	NA	3	fnm	n	1	0	3	0	5	23	1	8	2.477	1262	43	-125	-0.128713597	-0.69600787	-0.398581687	-0.638989716	0.525210084	0.260504202	-0.600933646
44	F102	3	1263	0	11-Nov	238	1	113	62	1	NA	3	fnm	m	0	NA	3	0	5	23	2	8	2.477	1263	44	-125	-0.128713597	-0.69600787	-0.398581687	-0.638989716	0.525210084	0.260504202	-0.600933646
45	F102	3	982	0	9-Nov	238	1	113	62	1	NA	1	nmf	n	0	NA	3	0	5	23	1	8	2.477	982	45	-125	-0.128713597	-0.69600787	-0.398581687	-0.638989716	0.525210084	0.260504202	-0.600933646
46	F105	1	71	0	5-Oct	148	1	110	NA	0	NA	1	fnm	n	0	NA	2	28	6	24	1	6	1.327	71	46	-38	-1.46288183	-0.762197288	1.118101095	NA	0.256756757	NA	NA
47	F105	1	210	0	6-Oct	148	1	110	NA	0	NA	2	fmn	n	1	1	2	28	6	24	1	6	1.327	210	47	-38	-1.46288183	-0.762197288	1.118101095	NA	0.256756757	NA	NA
48	F105	1	72	0	5-Oct	148	1	110	NA	0	NA	1	fnm	m	0	NA	2	28	6	24	2	6	1.327	72	48	-38	-1.46288183	-0.762197288	1.118101095	NA	0.256756757	NA	NA
49	F105	1	208	0	6-Oct	148	1	110	NA	0	NA	2	fmn	f	0	NA	2	28	6	24	3	6	1.327	208	49	-38	-1.46288183	-0.762197288	1.118101095	NA	0.256756757	NA	NA
50	F105	1	209	0	6-Oct	148	1	110	NA	0	NA	2	fmn	m	0	NA	2	28	6	24	2	6	1.327	209	50	-38	-1.46288183	-0.762197288	1.118101095	NA	0.256756757	NA	NA
51	F105	1	70	0	5-Oct	148	1	110	NA	0	NA	1	fnm	f	0	NA	2	28	6	24	3	6	1.327	70	51	-38	-1.46288183	-0.762197288	1.118101095	NA	0.256756757	NA	NA
52	F105	1	400	0	7-Oct	148	1	110	NA	0	NA	3	mnf	m	1	1	2	28	6	24	2	6	1.327	400	52	-38	-1.46288183	-0.762197288	1.118101095	NA	0.256756757	NA	NA
53	F105	1	401	0	7-Oct	148	1	110	NA	0	NA	3	mnf	n	1	0	2	28	6	24	1	6	1.327	401	53	-38	-1.46288183	-0.762197288	1.118101095	NA	0.256756757	NA	NA
54	F105	1	402	0	7-Oct	148	1	110	NA	0	NA	3	mnf	f	1	1	2	28	6	24	3	6	1.327	402	54	-38	-1.46288183	-0.762197288	1.118101095	NA	0.256756757	NA	NA
55	F105	2	595	0	26-Oct	174	1	111	48	1	NA	1	mnf	m	0	NA	2	0	0	31	2	6	1.071	595	55	-63	-1.077455452	-0.740134148	0.68227271	-1.110244632	0.362068966	0.275862069	-0.364632569
56	F105	2	596	0	26-Oct	174	1	111	48	1	NA	1	mnf	n	0	NA	2	0	0	31	1	6	1.071	596	56	-63	-1.077455452	-0.740134148	0.68227271	-1.110244632	0.362068966	0.275862069	-0.364632569
57	F105	2	637	0	27-Oct	174	1	111	48	1	NA	2	fmn	f	0	NA	2	0	0	31	3	6	1.071	637	57	-63	-1.077455452	-0.740134148	0.68227271	-1.110244632	0.362068966	0.275862069	-0.364632569
58	F105	2	638	0	27-Oct	174	1	111	48	1	NA	2	fmn	m	0	NA	2	0	0	31	2	6	1.071	638	58	-63	-1.077455452	-0.740134148	0.68227271	-1.110244632	0.362068966	0.275862069	-0.364632569
59	F105	2	639	0	27-Oct	174	1	111	48	1	NA	2	fmn	n	0	NA	2	0	0	31	1	6	1.071	639	59	-63	-1.077455452	-0.740134148	0.68227271	-1.110244632	0.362068966	0.275862069	-0.364632569
60	F105	2	597	0	26-Oct	174	1	111	48	1	NA	1	mnf	f	0	NA	2	0	0	31	3	6	1.071	597	60	-63	-1.077455452	-0.740134148	0.68227271	-1.110244632	0.362068966	0.275862069	-0.364632569
61	F105	2	745	0	28-Oct	174	1	111	48	1	NA	3	nmf	n	0	NA	2	0	0	31	1	6	1.071	745	61	-63	-1.077455452	-0.740134148	0.68227271	-1.110244632	0.362068966	0.275862069	-0.364632569
62	F105	2	746	0	28-Oct	174	1	111	48	1	NA	3	nmf	m	0	NA	2	0	0	31	2	6	1.071	746	62	-63	-1.077455452	-0.740134148	0.68227271	-1.110244632	0.362068966	0.275862069	-0.364632569
63	F105	2	747	0	28-Oct	174	1	111	48	1	NA	3	nmf	f	0	NA	2	0	0	31	3	6	1.071	747	63	-63	-1.077455452	-0.740134148	0.68227271	-1.110244632	0.362068966	0.275862069	-0.364632569
64	F105	3	970	0	9-Nov	154	1	91	11	1	NA	1	mnf	m	NA	NA	2	0	0	6	2	6	0.877	970	64	-63	-1.373937281	-1.181396935	0.68227271	-2.355704053	0.409090909	0.071428571	-3.510112009
65	F105	3	971	0	9-Nov	154	1	91	11	1	NA	1	mnf	n	0	NA	2	0	0	6	1	6	0.877	971	65	-63	-1.373937281	-1.181396935	0.68227271	-2.355704053	0.409090909	0.071428571	-3.510112009
66	F105	3	1283	0	11-Nov	154	1	91	11	1	NA	3	nmf	m	NA	NA	2	0	0	6	2	6	0.877	1283	66	-63	-1.373937281	-1.181396935	0.68227271	-2.355704053	0.409090909	0.071428571	-3.510112009
67	F105	3	1284	0	11-Nov	154	1	91	11	1	NA	3	nmf	f	NA	NA	2	0	0	6	3	6	0.877	1284	67	-63	-1.373937281	-1.181396935	0.68227271	-2.355704053	0.409090909	0.071428571	-3.510112009
68	F105	3	1148	0	10-Nov	154	1	91	11	1	NA	2	mnf	n	1	1	2	0	0	6	1	6	0.877	1148	68	-63	-1.373937281	-1.181396935	0.68227271	-2.355704053	0.409090909	0.071428571	-3.510112009
69	F105	3	1149	0	10-Nov	154	1	91	11	1	NA	2	mnf	f	NA	NA	2	0	0	6	3	6	0.877	1149	69	-63	-1.373937281	-1.181396935	0.68227271	-2.355704053	0.409090909	0.071428571	-3.510112009
70	F105	3	972	0	9-Nov	154	1	91	11	1	NA	1	mnf	f	NA	NA	2	0	0	6	3	6	0.877	972	70	-63	-1.373937281	-1.181396935	0.68227271	-2.355704053	0.409090909	0.071428571	-3.510112009
71	F105	3	1147	0	10-Nov	154	1	91	11	1	NA	2	mnf	m	NA	NA	2	0	0	6	2	6	0.877	1147	71	-63	-1.373937281	-1.181396935	0.68227271	-2.355704053	0.409090909	0.071428571	-3.510112009
72	F105	3	1282	0	11-Nov	154	1	91	11	1	NA	3	nmf	n	1	1	2	0	0	6	1	6	0.877	1282	72	-63	-1.373937281	-1.181396935	0.68227271	-2.355704053	0.409090909	0.071428571	-3.510112009
73	F106	1	130	0	5-Oct	225	1	97	93	1	NA	1	fmn	f	1	1	1	31	0	14	3	21	1.426	130	73	-128	-0.321426787	-1.049018099	-0.450881093	0.404503312	0.568888889	0.413333333	1.75054445
74	F106	1	131	0	5-Oct	225	1	97	93	1	NA	1	fmn	m	1	0	1	31	0	14	2	21	1.426	131	74	-128	-0.321426787	-1.049018099	-0.450881093	0.404503312	0.568888889	0.413333333	1.75054445
75	F106	1	268	0	6-Oct	225	1	97	93	1	NA	2	mnf	m	1	1	1	31	0	14	2	21	1.426	268	75	-128	-0.321426787	-1.049018099	-0.450881093	0.404503312	0.568888889	0.413333333	1.75054445
76	F106	1	269	0	6-Oct	225	1	97	93	1	NA	2	mnf	n	1	0	1	31	0	14	1	21	1.426	269	76	-128	-0.321426787	-1.049018099	-0.450881093	0.404503312	0.568888889	0.413333333	1.75054445
77	F106	1	270	0	6-Oct	225	1	97	93	1	NA	2	mnf	f	1	0	1	31	0	14	3	21	1.426	270	77	-128	-0.321426787	-1.049018099	-0.450881093	0.404503312	0.568888889	0.413333333	1.75054445
78	F106	1	132	0	5-Oct	225	1	97	93	1	NA	1	fmn	n	1	0	1	31	0	14	1	21	1.426	132	78	-128	-0.321426787	-1.049018099	-0.450881093	0.404503312	0.568888889	0.413333333	1.75054445
79	F106	1	406	0	7-Oct	225	1	97	93	1	NA	3	nfm	n	1	0	1	31	0	14	1	21	1.426	406	79	-128	-0.321426787	-1.049018099	-0.450881093	0.404503312	0.568888889	0.413333333	1.75054445
80	F106	1	407	0	7-Oct	225	1	97	93	1	NA	3	nfm	f	1	0	1	31	0	14	3	21	1.426	407	80	-128	-0.321426787	-1.049018099	-0.450881093	0.404503312	0.568888889	0.413333333	1.75054445
81	F106	1	408	0	7-Oct	225	1	97	93	1	NA	3	nfm	m	1	0	1	31	0	14	2	21	1.426	408	81	-128	-0.321426787	-1.049018099	-0.450881093	0.404503312	0.568888889	0.413333333	1.75054445
82	F106	2	696	0	27-Oct	293	1	130	108	1	NA	2	mnf	f	NA	NA	3	0	0	7	3	21	1.213	696	82	-163	0.686611434	-0.320934501	-1.061040833	0.909419293	0.556313993	0.368600683	1.062273521
83	F106	2	552	0	26-Oct	293	1	130	108	1	NA	1	mfn	n	1	0	3	0	0	7	1	21	1.213	552	83	-163	0.686611434	-0.320934501	-1.061040833	0.909419293	0.556313993	0.368600683	1.062273521
84	F106	2	694	0	27-Oct	293	1	130	108	1	NA	2	mnf	m	NA	NA	3	0	0	7	2	21	1.213	694	84	-163	0.686611434	-0.320934501	-1.061040833	0.909419293	0.556313993	0.368600683	1.062273521
85	F106	2	695	0	27-Oct	293	1	130	108	1	NA	2	mnf	n	1	0	3	0	0	7	1	21	1.213	695	85	-163	0.686611434	-0.320934501	-1.061040833	0.909419293	0.556313993	0.368600683	1.062273521
86	F106	2	550	0	26-Oct	293	1	130	108	1	NA	1	mfn	m	NA	NA	3	0	0	7	2	21	1.213	550	86	-163	0.686611434	-0.320934501	-1.061040833	0.909419293	0.556313993	0.368600683	1.062273521
87	F106	2	874	0	28-Oct	293	1	130	108	1	NA	3	fmn	f	NA	NA	3	0	0	7	3	21	1.213	874	87	-163	0.686611434	-0.320934501	-1.061040833	0.909419293	0.556313993	0.368600683	1.062273521
88	F106	2	875	0	28-Oct	293	1	130	108	1	NA	3	fmn	m	NA	NA	3	0	0	7	2	21	1.213	875	88	-163	0.686611434	-0.320934501	-1.061040833	0.909419293	0.556313993	0.368600683	1.062273521
89	F106	2	876	0	28-Oct	293	1	130	108	1	NA	3	fmn	n	1	0	3	0	0	7	1	21	1.213	876	89	-163	0.686611434	-0.320934501	-1.061040833	0.909419293	0.556313993	0.368600683	1.062273521
90	F106	2	551	0	26-Oct	293	1	130	108	1	NA	1	mfn	f	NA	NA	3	0	0	7	3	21	1.213	551	90	-163	0.686611434	-0.320934501	-1.061040833	0.909419293	0.556313993	0.368600683	1.062273521
91	F106	3	943	0	9-Nov	215	1	90	77	1	NA	1	fnm	f	1	0	3	0	0	20	3	21	1.694	943	91	-125	-0.469667701	-1.203460075	-0.398581687	-0.134073735	0.581395349	0.358139535	0.901314943
92	F106	3	1309	0	11-Nov	215	1	90	77	1	NA	3	mfn	m	1	0	3	0	0	20	2	21	1.694	1309	92	-125	-0.469667701	-1.203460075	-0.398581687	-0.134073735	0.581395349	0.358139535	0.901314943
93	F106	3	1310	0	11-Nov	215	1	90	77	1	NA	3	mfn	f	1	0	3	0	0	20	3	21	1.694	1310	93	-125	-0.469667701	-1.203460075	-0.398581687	-0.134073735	0.581395349	0.358139535	0.901314943
94	F106	3	1311	0	11-Nov	215	1	90	77	1	NA	3	mfn	n	1	0	3	0	0	20	1	21	1.694	1311	94	-125	-0.469667701	-1.203460075	-0.398581687	-0.134073735	0.581395349	0.358139535	0.901314943
95	F106	3	1066	0	10-Nov	215	1	90	77	1	NA	2	fnm	f	1	0	3	0	0	20	3	21	1.694	1066	95	-125	-0.469667701	-1.203460075	-0.398581687	-0.134073735	0.581395349	0.358139535	0.901314943
96	F106	3	1067	0	10-Nov	215	1	90	77	1	NA	2	fnm	n	1	0	3	0	0	20	1	21	1.694	1067	96	-125	-0.469667701	-1.203460075	-0.398581687	-0.134073735	0.581395349	0.358139535	0.901314943
97	F106	3	944	0	9-Nov	215	1	90	77	1	NA	1	fnm	n	1	0	3	0	0	20	1	21	1.694	944	97	-125	-0.469667701	-1.203460075	-0.398581687	-0.134073735	0.581395349	0.358139535	0.901314943
98	F106	3	945	0	9-Nov	215	1	90	77	1	NA	1	fnm	m	1	0	3	0	0	20	2	21	1.694	945	98	-125	-0.469667701	-1.203460075	-0.398581687	-0.134073735	0.581395349	0.358139535	0.901314943
99	F106	3	1068	0	10-Nov	215	1	90	77	1	NA	2	fnm	m	1	0	3	0	0	20	2	21	1.694	1068	99	-125	-0.469667701	-1.203460075	-0.398581687	-0.134073735	0.581395349	0.358139535	0.901314943
118	F111	1	40	0	5-Oct	264	1	164	76	1	NA	1	fmn	f	1	1	3	9	0	27	3	23	1.347	40	118	-100	0.256712781	0.429212237	0.037246699	-0.167734801	0.378787879	0.287878788	-0.179739473
119	F111	1	319	0	7-Oct	264	1	164	76	1	NA	3	nmf	n	1	0	3	9	0	27	1	23	1.347	319	119	-100	0.256712781	0.429212237	0.037246699	-0.167734801	0.378787879	0.287878788	-0.179739473
120	F111	1	320	0	7-Oct	264	1	164	76	1	NA	3	nmf	m	1	0	3	9	0	27	2	23	1.347	320	120	-100	0.256712781	0.429212237	0.037246699	-0.167734801	0.378787879	0.287878788	-0.179739473
121	F111	1	321	0	7-Oct	264	1	164	76	1	NA	3	nmf	f	1	0	3	9	0	27	3	23	1.347	321	121	-100	0.256712781	0.429212237	0.037246699	-0.167734801	0.378787879	0.287878788	-0.179739473
122	F111	1	176	0	6-Oct	264	1	164	76	1	NA	2	mfn	f	1	1	3	9	0	27	3	23	1.347	176	122	-100	0.256712781	0.429212237	0.037246699	-0.167734801	0.378787879	0.287878788	-0.179739473
123	F111	1	41	0	5-Oct	264	1	164	76	1	NA	1	fmn	m	1	0	3	9	0	27	2	23	1.347	41	123	-100	0.256712781	0.429212237	0.037246699	-0.167734801	0.378787879	0.287878788	-0.179739473
124	F111	1	42	0	5-Oct	264	1	164	76	1	NA	1	fmn	n	1	0	3	9	0	27	1	23	1.347	42	124	-100	0.256712781	0.429212237	0.037246699	-0.167734801	0.378787879	0.287878788	-0.179739473
125	F111	1	175	0	6-Oct	264	1	164	76	1	NA	2	mfn	m	1	1	3	9	0	27	2	23	1.347	175	125	-100	0.256712781	0.429212237	0.037246699	-0.167734801	0.378787879	0.287878788	-0.179739473
126	F111	1	177	0	6-Oct	264	1	164	76	1	NA	2	mfn	n	1	0	3	9	0	27	1	23	1.347	177	126	-100	0.256712781	0.429212237	0.037246699	-0.167734801	0.378787879	0.287878788	-0.179739473
127	F111	2	559	0	26-Oct	300	1	155	100	1	NA	1	nmf	n	1	0	3	14	0	25	1	23	1.729	559	127	-145	0.790380074	0.230643983	-0.747244395	0.64013077	0.483333333	0.333333333	0.51963876
128	F111	2	561	0	26-Oct	300	1	155	100	1	NA	1	nmf	f	NA	NA	3	14	0	25	3	23	1.729	561	128	-145	0.790380074	0.230643983	-0.747244395	0.64013077	0.483333333	0.333333333	0.51963876
129	F111	2	736	0	27-Oct	300	1	155	100	1	NA	2	nfm	n	1	0	3	14	0	25	1	23	1.729	736	129	-145	0.790380074	0.230643983	-0.747244395	0.64013077	0.483333333	0.333333333	0.51963876
130	F111	2	737	0	27-Oct	300	1	155	100	1	NA	2	nfm	f	1	1	3	14	0	25	3	23	1.729	737	130	-145	0.790380074	0.230643983	-0.747244395	0.64013077	0.483333333	0.333333333	0.51963876
131	F111	2	560	0	26-Oct	300	1	155	100	1	NA	1	nmf	m	1	0	3	14	0	25	2	23	1.729	560	131	-145	0.790380074	0.230643983	-0.747244395	0.64013077	0.483333333	0.333333333	0.51963876
132	F111	2	852	0	28-Oct	300	1	155	100	1	NA	3	fnm	m	1	0	3	14	0	25	2	23	1.729	852	132	-145	0.790380074	0.230643983	-0.747244395	0.64013077	0.483333333	0.333333333	0.51963876
133	F111	2	738	0	27-Oct	300	1	155	100	1	NA	2	nfm	m	1	0	3	14	0	25	2	23	1.729	738	133	-145	0.790380074	0.230643983	-0.747244395	0.64013077	0.483333333	0.333333333	0.51963876
134	F111	2	850	0	28-Oct	300	1	155	100	1	NA	3	fnm	f	1	0	3	14	0	25	3	23	1.729	850	134	-145	0.790380074	0.230643983	-0.747244395	0.64013077	0.483333333	0.333333333	0.51963876
135	F111	2	851	0	28-Oct	300	1	155	100	1	NA	3	fnm	n	1	0	3	14	0	25	1	23	1.729	851	135	-145	0.790380074	0.230643983	-0.747244395	0.64013077	0.483333333	0.333333333	0.51963876
136	F111	3	977	0	9-Nov	250	1	135	59	1	NA	1	nfm	f	NA	NA	3	4	1	11	3	23	1.63	977	136	-115	0.0491755	-0.210618804	-0.224250332	-0.739972913	0.46	0.236	-0.977963162
137	F111	3	978	0	9-Nov	250	1	135	59	1	NA	1	nfm	m	1	0	3	4	1	11	2	23	1.63	978	137	-115	0.0491755	-0.210618804	-0.224250332	-0.739972913	0.46	0.236	-0.977963162
138	F111	3	1072	0	10-Nov	250	1	135	59	1	NA	2	fmn	f	NA	NA	3	4	1	11	3	23	1.63	1072	138	-115	0.0491755	-0.210618804	-0.224250332	-0.739972913	0.46	0.236	-0.977963162
139	F111	3	1073	0	10-Nov	250	1	135	59	1	NA	2	fmn	m	1	1	3	4	1	11	2	23	1.63	1073	139	-115	0.0491755	-0.210618804	-0.224250332	-0.739972913	0.46	0.236	-0.977963162
140	F111	3	1074	0	10-Nov	250	1	135	59	1	NA	2	fmn	n	1	0	3	4	1	11	1	23	1.63	1074	140	-115	0.0491755	-0.210618804	-0.224250332	-0.739972913	0.46	0.236	-0.977963162
141	F111	3	1276	0	11-Nov	250	1	135	59	1	NA	3	nfm	n	1	0	3	4	1	11	1	23	1.63	1276	141	-115	0.0491755	-0.210618804	-0.224250332	-0.739972913	0.46	0.236	-0.977963162
142	F111	3	1277	0	11-Nov	250	1	135	59	1	NA	3	nfm	f	NA	NA	3	4	1	11	3	23	1.63	1277	142	-115	0.0491755	-0.210618804	-0.224250332	-0.739972913	0.46	0.236	-0.977963162
143	F111	3	1278	0	11-Nov	250	1	135	59	1	NA	3	nfm	m	1	0	3	4	1	11	2	23	1.63	1278	143	-115	0.0491755	-0.210618804	-0.224250332	-0.739972913	0.46	0.236	-0.977963162
144	F111	3	976	0	9-Nov	250	1	135	59	1	NA	1	nfm	n	1	0	3	4	1	11	1	23	1.63	976	144	-115	0.0491755	-0.210618804	-0.224250332	-0.739972913	0.46	0.236	-0.977963162
145	F120	1	216	0	6-Oct	276	1	150	74	1	NA	2	mnf	f	1	0	0	5	0	37	3	22	0.631	216	145	-126	0.434601879	0.120328286	-0.416014822	-0.235056931	0.456521739	0.268115942	-0.483816965
146	F120	1	358	0	7-Oct	276	1	150	74	1	NA	3	fmn	f	0	NA	0	5	0	37	3	22	0.631	358	146	-126	0.434601879	0.120328286	-0.416014822	-0.235056931	0.456521739	0.268115942	-0.483816965
147	F120	1	359	0	7-Oct	276	1	150	74	1	NA	3	fmn	m	1	0	0	5	0	37	2	22	0.631	359	147	-126	0.434601879	0.120328286	-0.416014822	-0.235056931	0.456521739	0.268115942	-0.483816965
148	F120	1	360	0	7-Oct	276	1	150	74	1	NA	3	fmn	n	1	0	0	5	0	37	1	22	0.631	360	148	-126	0.434601879	0.120328286	-0.416014822	-0.235056931	0.456521739	0.268115942	-0.483816965
149	F120	1	105	0	5-Oct	276	1	150	74	1	NA	1	fnm	m	1	0	0	5	0	37	2	22	0.631	105	149	-126	0.434601879	0.120328286	-0.416014822	-0.235056931	0.456521739	0.268115942	-0.483816965
150	F120	1	214	0	6-Oct	276	1	150	74	1	NA	2	mnf	m	1	1	0	5	0	37	2	22	0.631	214	150	-126	0.434601879	0.120328286	-0.416014822	-0.235056931	0.456521739	0.268115942	-0.483816965
151	F120	1	103	0	5-Oct	276	1	150	74	1	NA	1	fnm	f	0	NA	0	5	0	37	3	22	0.631	103	151	-126	0.434601879	0.120328286	-0.416014822	-0.235056931	0.456521739	0.268115942	-0.483816965
152	F120	1	104	0	5-Oct	276	1	150	74	1	NA	1	fnm	n	1	0	0	5	0	37	1	22	0.631	104	152	-126	0.434601879	0.120328286	-0.416014822	-0.235056931	0.456521739	0.268115942	-0.483816965
153	F120	1	215	0	6-Oct	276	1	150	74	1	NA	2	mnf	n	1	0	0	5	0	37	1	22	0.631	215	153	-126	0.434601879	0.120328286	-0.416014822	-0.235056931	0.456521739	0.268115942	-0.483816965
154	F120	2	493	0	26-Oct	369	1	194	125	1	NA	1	mnf	m	1	0	0	26	0	23	2	22	1.076	493	154	-175	1.813242386	1.091106417	-1.270238458	1.481657405	0.474254743	0.338753388	0.603033455
155	F120	2	494	0	26-Oct	369	1	194	125	1	NA	1	mnf	n	1	0	0	26	0	23	1	22	1.076	494	155	-175	1.813242386	1.091106417	-1.270238458	1.481657405	0.474254743	0.338753388	0.603033455
156	F120	2	667	0	27-Oct	369	1	194	125	1	NA	2	fnm	f	1	0	0	26	0	23	3	22	1.076	667	156	-175	1.813242386	1.091106417	-1.270238458	1.481657405	0.474254743	0.338753388	0.603033455
157	F120	2	668	0	27-Oct	369	1	194	125	1	NA	2	fnm	n	1	0	0	26	0	23	1	22	1.076	668	157	-175	1.813242386	1.091106417	-1.270238458	1.481657405	0.474254743	0.338753388	0.603033455
158	F120	2	669	0	27-Oct	369	1	194	125	1	NA	2	fnm	m	1	0	0	26	0	23	2	22	1.076	669	158	-175	1.813242386	1.091106417	-1.270238458	1.481657405	0.474254743	0.338753388	0.603033455
159	F120	2	495	0	26-Oct	369	1	194	125	1	NA	1	mnf	f	1	0	0	26	0	23	3	22	1.076	495	159	-175	1.813242386	1.091106417	-1.270238458	1.481657405	0.474254743	0.338753388	0.603033455
160	F120	2	859	0	28-Oct	369	1	194	125	1	NA	3	mnf	m	1	0	0	26	0	23	2	22	1.076	859	160	-175	1.813242386	1.091106417	-1.270238458	1.481657405	0.474254743	0.338753388	0.603033455
161	F120	2	860	0	28-Oct	369	1	194	125	1	NA	3	mnf	n	1	0	0	26	0	23	1	22	1.076	860	161	-175	1.813242386	1.091106417	-1.270238458	1.481657405	0.474254743	0.338753388	0.603033455
162	F120	2	861	0	28-Oct	369	1	194	125	1	NA	3	mnf	f	1	0	0	26	0	23	3	22	1.076	861	162	-175	1.813242386	1.091106417	-1.270238458	1.481657405	0.474254743	0.338753388	0.603033455
163	F120	3	904	0	9-Nov	243	1	140	58	1	NA	1	nfm	n	1	1	0	2	0	14	1	22	0.983	904	163	-103	-0.05459314	-0.100303107	-0.015052707	-0.773633978	0.423868313	0.238683128	-0.9366797
164	F120	3	1040	0	10-Nov	243	1	140	58	1	NA	2	mnf	n	1	0	0	2	0	14	1	22	0.983	1040	164	-103	-0.05459314	-0.100303107	-0.015052707	-0.773633978	0.423868313	0.238683128	-0.9366797
165	F120	3	905	0	9-Nov	243	1	140	58	1	NA	1	nfm	f	NA	NA	0	2	0	14	3	22	0.983	905	165	-103	-0.05459314	-0.100303107	-0.015052707	-0.773633978	0.423868313	0.238683128	-0.9366797
166	F120	3	906	0	9-Nov	243	1	140	58	1	NA	1	nfm	m	1	0	0	2	0	14	2	22	0.983	906	166	-103	-0.05459314	-0.100303107	-0.015052707	-0.773633978	0.423868313	0.238683128	-0.9366797
167	F120	3	1039	0	10-Nov	243	1	140	58	1	NA	2	mnf	m	1	0	0	2	0	14	2	22	0.983	1039	167	-103	-0.05459314	-0.100303107	-0.015052707	-0.773633978	0.423868313	0.238683128	-0.9366797
168	F120	3	1197	0	11-Nov	243	1	140	58	1	NA	3	fmn	n	1	0	0	2	0	14	1	22	0.983	1197	168	-103	-0.05459314	-0.100303107	-0.015052707	-0.773633978	0.423868313	0.238683128	-0.9366797
169	F120	3	1041	0	10-Nov	243	1	140	58	1	NA	2	mnf	f	NA	NA	0	2	0	14	3	22	0.983	1041	169	-103	-0.05459314	-0.100303107	-0.015052707	-0.773633978	0.423868313	0.238683128	-0.9366797
170	F120	3	1195	0	11-Nov	243	1	140	58	1	NA	3	fmn	f	NA	NA	0	2	0	14	3	22	0.983	1195	170	-103	-0.05459314	-0.100303107	-0.015052707	-0.773633978	0.423868313	0.238683128	-0.9366797
171	F120	3	1196	0	11-Nov	243	1	140	58	1	NA	3	fmn	m	1	0	0	2	0	14	2	22	0.983	1196	171	-103	-0.05459314	-0.100303107	-0.015052707	-0.773633978	0.423868313	0.238683128	-0.9366797
172	F124	1	133	0	5-Oct	170	1	150	NA	0	NA	1	mnf	m	1	0	2	52	10	98	2	26	2.608	133	172	-20	-1.136751818	0.120328286	1.431897533	NA	0.117647059	NA	NA
173	F124	1	225	0	6-Oct	170	1	150	NA	0	NA	2	nmf	f	1	0	2	52	10	98	3	26	2.608	225	173	-20	-1.136751818	0.120328286	1.431897533	NA	0.117647059	NA	NA
174	F124	1	379	0	7-Oct	170	1	150	NA	0	NA	3	mfn	m	1	1	2	52	10	98	2	26	2.608	379	174	-20	-1.136751818	0.120328286	1.431897533	NA	0.117647059	NA	NA
175	F124	1	380	0	7-Oct	170	1	150	NA	0	NA	3	mfn	f	1	0	2	52	10	98	3	26	2.608	380	175	-20	-1.136751818	0.120328286	1.431897533	NA	0.117647059	NA	NA
176	F124	1	381	0	7-Oct	170	1	150	NA	0	NA	3	mfn	n	1	0	2	52	10	98	1	26	2.608	381	176	-20	-1.136751818	0.120328286	1.431897533	NA	0.117647059	NA	NA
177	F124	1	224	0	6-Oct	170	1	150	NA	0	NA	2	nmf	m	1	0	2	52	10	98	2	26	2.608	224	177	-20	-1.136751818	0.120328286	1.431897533	NA	0.117647059	NA	NA
178	F124	1	134	0	5-Oct	170	1	150	NA	0	NA	1	mnf	n	1	0	2	52	10	98	1	26	2.608	134	178	-20	-1.136751818	0.120328286	1.431897533	NA	0.117647059	NA	NA
179	F124	1	135	0	5-Oct	170	1	150	NA	0	NA	1	mnf	f	1	0	2	52	10	98	3	26	2.608	135	179	-20	-1.136751818	0.120328286	1.431897533	NA	0.117647059	NA	NA
180	F124	1	223	0	6-Oct	170	1	150	NA	0	NA	2	nmf	n	1	0	2	52	10	98	1	26	2.608	223	180	-20	-1.136751818	0.120328286	1.431897533	NA	0.117647059	NA	NA
181	F124	2	603	0	27-Oct	364	1	163	133	1	NA	2	fmn	n	1	0	3	42	7	53	1	26	3.95	603	181	-201	1.739121928	0.407149098	-1.723499979	1.750945928	0.552197802	0.365384615	1.012790078
182	F124	2	456	0	26-Oct	364	1	163	133	1	NA	1	fmn	n	1	0	3	42	7	53	1	26	3.95	456	182	-201	1.739121928	0.407149098	-1.723499979	1.750945928	0.552197802	0.365384615	1.012790078
183	F124	2	601	0	27-Oct	364	1	163	133	1	NA	2	fmn	f	1	0	3	42	7	53	3	26	3.95	601	183	-201	1.739121928	0.407149098	-1.723499979	1.750945928	0.552197802	0.365384615	1.012790078
184	F124	2	602	0	27-Oct	364	1	163	133	1	NA	2	fmn	m	1	0	3	42	7	53	2	26	3.95	602	184	-201	1.739121928	0.407149098	-1.723499979	1.750945928	0.552197802	0.365384615	1.012790078
185	F124	2	454	0	26-Oct	364	1	163	133	1	NA	1	fmn	f	0	NA	3	42	7	53	3	26	3.95	454	185	-201	1.739121928	0.407149098	-1.723499979	1.750945928	0.552197802	0.365384615	1.012790078
186	F124	2	877	0	28-Oct	364	1	163	133	1	NA	3	mnf	m	1	0	3	42	7	53	2	26	3.95	877	186	-201	1.739121928	0.407149098	-1.723499979	1.750945928	0.552197802	0.365384615	1.012790078
187	F124	2	878	0	28-Oct	364	1	163	133	1	NA	3	mnf	n	1	0	3	42	7	53	1	26	3.95	878	187	-201	1.739121928	0.407149098	-1.723499979	1.750945928	0.552197802	0.365384615	1.012790078
188	F124	2	879	0	28-Oct	364	1	163	133	1	NA	3	mnf	f	1	0	3	42	7	53	3	26	3.95	879	188	-201	1.739121928	0.407149098	-1.723499979	1.750945928	0.552197802	0.365384615	1.012790078
189	F124	2	455	0	26-Oct	364	1	163	133	1	NA	1	fmn	m	1	0	3	42	7	53	2	26	3.95	455	189	-201	1.739121928	0.407149098	-1.723499979	1.750945928	0.552197802	0.365384615	1.012790078
190	F124	3	892	0	9-Nov	201	1	165	NA	0	NA	1	nmf	n	1	0	3	36	17	47	1	26	3.343	892	190	-36	-0.677204982	0.451275376	1.152967366	NA	0.179104478	NA	NA
191	F124	3	893	0	9-Nov	201	1	165	NA	0	NA	1	nmf	m	1	0	3	36	17	47	2	26	3.343	893	191	-36	-0.677204982	0.451275376	1.152967366	NA	0.179104478	NA	NA
192	F124	3	894	0	9-Nov	201	1	165	NA	0	NA	1	nmf	f	1	0	3	36	17	47	3	26	3.343	894	192	-36	-0.677204982	0.451275376	1.152967366	NA	0.179104478	NA	NA
193	F124	3	1132	0	10-Nov	201	1	165	NA	0	NA	2	mfn	m	1	0	3	36	17	47	2	26	3.343	1132	193	-36	-0.677204982	0.451275376	1.152967366	NA	0.179104478	NA	NA
194	F124	3	1133	0	10-Nov	201	1	165	NA	0	NA	2	mfn	f	1	0	3	36	17	47	3	26	3.343	1133	194	-36	-0.677204982	0.451275376	1.152967366	NA	0.179104478	NA	NA
195	F124	3	1272	0	11-Nov	201	1	165	NA	0	NA	3	mnf	f	1	0	3	36	17	47	3	26	3.343	1272	195	-36	-0.677204982	0.451275376	1.152967366	NA	0.179104478	NA	NA
196	F124	3	1134	0	10-Nov	201	1	165	NA	0	NA	2	mfn	n	1	0	3	36	17	47	1	26	3.343	1134	196	-36	-0.677204982	0.451275376	1.152967366	NA	0.179104478	NA	NA
197	F124	3	1270	0	11-Nov	201	1	165	NA	0	NA	3	mnf	m	1	0	3	36	17	47	2	26	3.343	1270	197	-36	-0.677204982	0.451275376	1.152967366	NA	0.179104478	NA	NA
198	F124	3	1271	0	11-Nov	201	1	165	NA	0	NA	3	mnf	n	1	0	3	36	17	47	1	26	3.343	1271	198	-36	-0.677204982	0.451275376	1.152967366	NA	0.179104478	NA	NA
208	F130	1	88	0	5-Oct	111	1	99	NA	0	NA	1	nfm	n	0	NA	0	15	1	79	1	9	0.999	88	208	-12	-2.011373215	-1.004891821	1.571362616	NA	0.108108108	NA	NA
209	F130	1	89	0	5-Oct	111	1	99	NA	0	NA	1	nfm	f	0	NA	0	15	1	79	3	9	0.999	89	209	-12	-2.011373215	-1.004891821	1.571362616	NA	0.108108108	NA	NA
210	F130	1	90	0	5-Oct	111	1	99	NA	0	NA	1	nfm	m	0	NA	0	15	1	79	2	9	0.999	90	210	-12	-2.011373215	-1.004891821	1.571362616	NA	0.108108108	NA	NA
211	F130	1	160	0	6-Oct	111	1	99	NA	0	NA	2	mnf	m	0	NA	0	15	1	79	2	9	0.999	160	211	-12	-2.011373215	-1.004891821	1.571362616	NA	0.108108108	NA	NA
212	F130	1	161	0	6-Oct	111	1	99	NA	0	NA	2	mnf	n	0	NA	0	15	1	79	1	9	0.999	161	212	-12	-2.011373215	-1.004891821	1.571362616	NA	0.108108108	NA	NA
213	F130	1	162	0	6-Oct	111	1	99	NA	0	NA	2	mnf	f	0	NA	0	15	1	79	3	9	0.999	162	213	-12	-2.011373215	-1.004891821	1.571362616	NA	0.108108108	NA	NA
214	F130	1	412	0	7-Oct	111	1	99	NA	0	NA	3	fmn	f	1	0	0	15	1	79	3	9	0.999	412	214	-12	-2.011373215	-1.004891821	1.571362616	NA	0.108108108	NA	NA
215	F130	1	413	0	7-Oct	111	1	99	NA	0	NA	3	fmn	m	1	0	0	15	1	79	2	9	0.999	413	215	-12	-2.011373215	-1.004891821	1.571362616	NA	0.108108108	NA	NA
216	F130	1	414	0	7-Oct	111	1	99	NA	0	NA	3	fmn	n	1	0	0	15	1	79	1	9	0.999	414	216	-12	-2.011373215	-1.004891821	1.571362616	NA	0.108108108	NA	NA
217	F130	2	589	0	26-Oct	200	1	100	65	1	80	1	nfm	n	1	0	1	20	5	37	1	9	1.426	589	217	-100	-0.692029074	-0.982828681	0.037246699	-0.53800652	0.5	0.325	0.391419418
218	F130	2	591	0	26-Oct	200	1	100	65	1	80	1	nfm	m	0	NA	1	20	5	37	2	9	1.426	591	218	-100	-0.692029074	-0.982828681	0.037246699	-0.53800652	0.5	0.325	0.391419418
219	F130	2	643	0	27-Oct	200	1	100	65	1	80	2	mfn	m	0	NA	1	20	5	37	2	9	1.426	643	219	-100	-0.692029074	-0.982828681	0.037246699	-0.53800652	0.5	0.325	0.391419418
220	F130	2	644	0	27-Oct	200	1	100	65	1	80	2	mfn	f	0	NA	1	20	5	37	3	9	1.426	644	220	-100	-0.692029074	-0.982828681	0.037246699	-0.53800652	0.5	0.325	0.391419418
221	F130	2	590	0	26-Oct	200	1	100	65	1	80	1	nfm	f	0	NA	1	20	5	37	3	9	1.426	590	221	-100	-0.692029074	-0.982828681	0.037246699	-0.53800652	0.5	0.325	0.391419418
222	F130	2	801	0	28-Oct	200	1	100	65	1	80	3	nmf	f	0	NA	1	20	5	37	3	9	1.426	801	222	-100	-0.692029074	-0.982828681	0.037246699	-0.53800652	0.5	0.325	0.391419418
223	F130	2	645	0	27-Oct	200	1	100	65	1	80	2	mfn	n	0	NA	1	20	5	37	1	9	1.426	645	223	-100	-0.692029074	-0.982828681	0.037246699	-0.53800652	0.5	0.325	0.391419418
224	F130	2	799	0	28-Oct	200	1	100	65	1	80	3	nmf	n	1	0	1	20	5	37	1	9	1.426	799	224	-100	-0.692029074	-0.982828681	0.037246699	-0.53800652	0.5	0.325	0.391419418
225	F130	2	800	0	28-Oct	200	1	100	65	1	80	3	nmf	m	0	NA	1	20	5	37	2	9	1.426	800	225	-100	-0.692029074	-0.982828681	0.037246699	-0.53800652	0.5	0.325	0.391419418
226	F130	3	979	0	9-Nov	201	1	108	57	1	NA	1	fnm	f	1	0	1	8	1	49	3	9	1.365	979	226	-93	-0.677204982	-0.806323566	0.159278647	-0.807295044	0.462686567	0.28358209	-0.245849853
227	F130	3	1177	0	11-Nov	201	1	108	57	1	NA	3	fmn	f	0	NA	1	8	1	49	3	9	1.365	1177	227	-93	-0.677204982	-0.806323566	0.159278647	-0.807295044	0.462686567	0.28358209	-0.245849853
228	F130	3	1178	0	11-Nov	201	1	108	57	1	NA	3	fmn	m	0	NA	1	8	1	49	2	9	1.365	1178	228	-93	-0.677204982	-0.806323566	0.159278647	-0.807295044	0.462686567	0.28358209	-0.245849853
229	F130	3	1179	0	11-Nov	201	1	108	57	1	NA	3	fmn	n	0	NA	1	8	1	49	1	9	1.365	1179	229	-93	-0.677204982	-0.806323566	0.159278647	-0.807295044	0.462686567	0.28358209	-0.245849853
230	F130	3	1049	0	10-Nov	201	1	108	57	1	NA	2	fnm	n	1	0	1	8	1	49	1	9	1.365	1049	230	-93	-0.677204982	-0.806323566	0.159278647	-0.807295044	0.462686567	0.28358209	-0.245849853
231	F130	3	980	0	9-Nov	201	1	108	57	1	NA	1	fnm	n	1	0	1	8	1	49	1	9	1.365	980	231	-93	-0.677204982	-0.806323566	0.159278647	-0.807295044	0.462686567	0.28358209	-0.245849853
232	F130	3	981	0	9-Nov	201	1	108	57	1	NA	1	fnm	m	1	0	1	8	1	49	2	9	1.365	981	232	-93	-0.677204982	-0.806323566	0.159278647	-0.807295044	0.462686567	0.28358209	-0.245849853
233	F130	3	1048	0	10-Nov	201	1	108	57	1	NA	2	fnm	f	0	NA	1	8	1	49	3	9	1.365	1048	233	-93	-0.677204982	-0.806323566	0.159278647	-0.807295044	0.462686567	0.28358209	-0.245849853
234	F130	3	1050	0	10-Nov	201	1	108	57	1	NA	2	fnm	m	0	NA	1	8	1	49	2	9	1.365	1050	234	-93	-0.677204982	-0.806323566	0.159278647	-0.807295044	0.462686567	0.28358209	-0.245849853
235	F131	2	705	1	27-Oct	228	1	200	NA	0	NA	2	fnm	m	0	NA	2	0	0	62	2	0	1.481	705	235	-28	-0.276954512	1.223485253	1.292432449	NA	0.122807018	NA	NA
236	F131	2	772	1	28-Oct	228	1	200	NA	0	NA	3	mfn	m	0	NA	2	0	0	62	2	0	1.481	772	236	-28	-0.276954512	1.223485253	1.292432449	NA	0.122807018	NA	NA
237	F131	2	773	1	28-Oct	228	1	200	NA	0	NA	3	mfn	f	0	NA	2	0	0	62	3	0	1.481	773	237	-28	-0.276954512	1.223485253	1.292432449	NA	0.122807018	NA	NA
238	F131	2	774	1	28-Oct	228	1	200	NA	0	NA	3	mfn	n	0	NA	2	0	0	62	1	0	1.481	774	238	-28	-0.276954512	1.223485253	1.292432449	NA	0.122807018	NA	NA
239	F131	2	703	1	27-Oct	228	1	200	NA	0	NA	2	fnm	f	0	NA	2	0	0	62	3	0	1.481	703	239	-28	-0.276954512	1.223485253	1.292432449	NA	0.122807018	NA	NA
240	F131	2	469	1	26-Oct	228	1	200	NA	0	NA	1	nmf	n	0	NA	2	0	0	62	1	0	1.481	469	240	-28	-0.276954512	1.223485253	1.292432449	NA	0.122807018	NA	NA
241	F131	2	470	1	26-Oct	228	1	200	NA	0	NA	1	nmf	m	0	NA	2	0	0	62	2	0	1.481	470	241	-28	-0.276954512	1.223485253	1.292432449	NA	0.122807018	NA	NA
242	F131	2	471	1	26-Oct	228	1	200	NA	0	NA	1	nmf	f	0	NA	2	0	0	62	3	0	1.481	471	242	-28	-0.276954512	1.223485253	1.292432449	NA	0.122807018	NA	NA
243	F131	2	704	1	27-Oct	228	1	200	NA	0	NA	2	fnm	n	0	NA	2	0	0	62	1	0	1.481	704	243	-28	-0.276954512	1.223485253	1.292432449	NA	0.122807018	NA	NA
244	F131	3	991	1	9-Nov	182	1	166	NA	0	NA	1	mfn	m	0	NA	1	0	0	55	2	0	0.983	991	244	-16	-0.95886272	0.473338516	1.501630074	NA	0.087912088	NA	NA
245	F131	3	993	1	9-Nov	182	1	166	NA	0	NA	1	mfn	n	0	NA	1	0	0	55	1	0	0.983	993	245	-16	-0.95886272	0.473338516	1.501630074	NA	0.087912088	NA	NA
246	F131	3	1171	1	10-Nov	182	1	166	NA	0	NA	2	nfm	n	0	NA	1	0	0	55	1	0	0.983	1171	246	-16	-0.95886272	0.473338516	1.501630074	NA	0.087912088	NA	NA
247	F131	3	1172	1	10-Nov	182	1	166	NA	0	NA	2	nfm	f	0	NA	1	0	0	55	3	0	0.983	1172	247	-16	-0.95886272	0.473338516	1.501630074	NA	0.087912088	NA	NA
248	F131	3	992	1	9-Nov	182	1	166	NA	0	NA	1	mfn	f	0	NA	1	0	0	55	3	0	0.983	992	248	-16	-0.95886272	0.473338516	1.501630074	NA	0.087912088	NA	NA
249	F131	3	1173	1	10-Nov	182	1	166	NA	0	NA	2	nfm	m	0	NA	1	0	0	55	2	0	0.983	1173	249	-16	-0.95886272	0.473338516	1.501630074	NA	0.087912088	NA	NA
250	F131	3	1225	1	11-Nov	182	1	166	NA	0	NA	3	fnm	f	0	NA	1	0	0	55	3	0	0.983	1225	250	-16	-0.95886272	0.473338516	1.501630074	NA	0.087912088	NA	NA
251	F131	3	1226	1	11-Nov	182	1	166	NA	0	NA	3	fnm	n	0	NA	1	0	0	55	1	0	0.983	1226	251	-16	-0.95886272	0.473338516	1.501630074	NA	0.087912088	NA	NA
252	F131	3	1227	1	11-Nov	182	1	166	NA	0	NA	3	fnm	m	0	NA	1	0	0	55	2	0	0.983	1227	252	-16	-0.95886272	0.473338516	1.501630074	NA	0.087912088	NA	NA
253	F134	1	137	0	5-Oct	254	1	206	NA	0	NA	1	mfn	f	1	0	1	2	6	39	3	19	3.543	137	253	-48	0.108471866	1.35586409	0.943769741	NA	0.188976378	NA	NA
254	F134	1	138	0	5-Oct	254	1	206	NA	0	NA	1	mfn	n	1	0	1	2	6	39	1	19	3.543	138	254	-48	0.108471866	1.35586409	0.943769741	NA	0.188976378	NA	NA
255	F134	1	157	0	6-Oct	254	1	206	NA	0	NA	2	mfn	m	1	0	1	2	6	39	2	19	3.543	157	255	-48	0.108471866	1.35586409	0.943769741	NA	0.188976378	NA	NA
256	F134	1	158	0	6-Oct	254	1	206	NA	0	NA	2	mfn	f	1	1	1	2	6	39	3	19	3.543	158	256	-48	0.108471866	1.35586409	0.943769741	NA	0.188976378	NA	NA
257	F134	1	159	0	6-Oct	251	1	206	NA	0	NA	2	mfn	n	1	0	1	2	6	39	1	19	3.543	159	257	-45	0.063999592	1.35586409	0.996069147	NA	0.179282869	NA	NA
258	F134	1	313	0	7-Oct	254	1	206	NA	0	NA	3	fnm	f	1	0	1	2	6	39	3	19	3.543	313	258	-48	0.108471866	1.35586409	0.943769741	NA	0.188976378	NA	NA
259	F134	1	314	0	7-Oct	254	1	206	NA	0	NA	3	fnm	n	1	0	1	2	6	39	1	19	3.543	314	259	-48	0.108471866	1.35586409	0.943769741	NA	0.188976378	NA	NA
260	F134	1	315	0	7-Oct	254	1	206	NA	0	NA	3	fnm	m	1	0	1	2	6	39	2	19	3.543	315	260	-48	0.108471866	1.35586409	0.943769741	NA	0.188976378	NA	NA
261	F134	1	136	0	5-Oct	254	1	206	NA	0	NA	1	mfn	m	1	0	1	2	6	39	2	19	3.543	136	261	-48	0.108471866	1.35586409	0.943769741	NA	0.188976378	NA	NA
262	F140	2	481	1	26-Oct	289	1	150	89	1	NA	1	nfm	n	0	NA	3	0	0	10	1	1	1.457	481	262	-139	0.627315068	0.120328286	-0.642645582	0.26985905	0.480968858	0.307958478	0.12921308
263	F140	2	482	1	26-Oct	289	1	150	89	1	NA	1	nfm	f	NA	NA	3	0	0	10	3	1	1.457	482	263	-139	0.627315068	0.120328286	-0.642645582	0.26985905	0.480968858	0.307958478	0.12921308
264	F140	2	483	1	26-Oct	289	1	150	89	1	NA	1	nfm	m	NA	NA	3	0	0	10	2	1	1.457	483	264	-139	0.627315068	0.120328286	-0.642645582	0.26985905	0.480968858	0.307958478	0.12921308
265	F140	2	697	1	27-Oct	289	1	150	89	1	NA	2	mfn	m	NA	NA	3	0	0	10	2	1	1.457	697	265	-139	0.627315068	0.120328286	-0.642645582	0.26985905	0.480968858	0.307958478	0.12921308
266	F140	2	698	1	27-Oct	289	1	150	89	1	NA	2	mfn	f	NA	NA	3	0	0	10	3	1	1.457	698	266	-139	0.627315068	0.120328286	-0.642645582	0.26985905	0.480968858	0.307958478	0.12921308
267	F140	2	699	1	27-Oct	289	1	150	89	1	NA	2	mfn	n	0	NA	3	0	0	10	1	1	1.457	699	267	-139	0.627315068	0.120328286	-0.642645582	0.26985905	0.480968858	0.307958478	0.12921308
268	F140	2	826	1	28-Oct	289	1	150	89	1	NA	3	mfn	m	NA	NA	3	0	0	10	2	1	1.457	826	268	-139	0.627315068	0.120328286	-0.642645582	0.26985905	0.480968858	0.307958478	0.12921308
269	F140	2	827	1	28-Oct	289	1	150	89	1	NA	3	mfn	f	NA	NA	3	0	0	10	3	1	1.457	827	269	-139	0.627315068	0.120328286	-0.642645582	0.26985905	0.480968858	0.307958478	0.12921308
270	F140	2	828	1	28-Oct	289	1	150	89	1	NA	3	mfn	n	0	NA	3	0	0	10	1	1	1.457	828	270	-139	0.627315068	0.120328286	-0.642645582	0.26985905	0.480968858	0.307958478	0.12921308
271	F140	3	928	1	9-Nov	240	1	148	49	1	NA	1	nmf	n	NA	NA	1	0	0	9	1	1	0.38	928	271	-92	-0.099065415	0.076202007	0.176711782	-1.076583567	0.383333333	0.204166667	-1.467761051
272	F140	3	929	1	9-Nov	240	1	148	49	1	NA	1	nmf	m	NA	NA	1	0	0	9	2	1	0.38	929	272	-92	-0.099065415	0.076202007	0.176711782	-1.076583567	0.383333333	0.204166667	-1.467761051
273	F140	3	930	1	9-Nov	240	1	148	49	1	NA	1	nmf	f	NA	NA	1	0	0	9	3	1	0.38	930	273	-92	-0.099065415	0.076202007	0.176711782	-1.076583567	0.383333333	0.204166667	-1.467761051
274	F140	3	1141	1	10-Nov	240	1	148	49	1	NA	2	nmf	n	0	NA	1	0	0	9	1	1	0.38	1141	274	-92	-0.099065415	0.076202007	0.176711782	-1.076583567	0.383333333	0.204166667	-1.467761051
275	F140	3	1142	1	10-Nov	240	1	148	49	1	NA	2	nmf	m	NA	NA	1	0	0	9	2	1	0.38	1142	275	-92	-0.099065415	0.076202007	0.176711782	-1.076583567	0.383333333	0.204166667	-1.467761051
276	F140	3	1143	1	10-Nov	240	1	148	49	1	NA	2	nmf	f	NA	NA	1	0	0	9	3	1	0.38	1143	276	-92	-0.099065415	0.076202007	0.176711782	-1.076583567	0.383333333	0.204166667	-1.467761051
277	F140	3	1201	1	11-Nov	240	1	148	49	1	NA	3	mfn	m	NA	NA	1	0	0	9	2	1	0.38	1201	277	-92	-0.099065415	0.076202007	0.176711782	-1.076583567	0.383333333	0.204166667	-1.467761051
278	F140	3	1202	1	11-Nov	240	1	148	49	1	NA	3	mfn	f	NA	NA	1	0	0	9	3	1	0.38	1202	278	-92	-0.099065415	0.076202007	0.176711782	-1.076583567	0.383333333	0.204166667	-1.467761051
279	F140	3	1203	1	11-Nov	240	1	148	49	1	NA	3	mfn	n	1	0	1	0	0	9	1	1	0.38	1203	279	-92	-0.099065415	0.076202007	0.176711782	-1.076583567	0.383333333	0.204166667	-1.467761051
280	F2	1	76	0	5-Oct	123	1	99	NA	0	NA	1	fmn	f	0	NA	0	54	4	76	3	13	1.294	76	280	-24	-1.833484117	-1.004891821	1.362164991	NA	0.195121951	NA	NA
281	F2	1	77	0	5-Oct	123	1	99	NA	0	NA	1	fmn	m	0	NA	0	54	4	76	2	13	1.294	77	281	-24	-1.833484117	-1.004891821	1.362164991	NA	0.195121951	NA	NA
282	F2	1	78	0	5-Oct	123	1	99	NA	0	NA	1	fmn	n	1	0	0	54	4	76	1	13	1.294	78	282	-24	-1.833484117	-1.004891821	1.362164991	NA	0.195121951	NA	NA
283	F2	1	193	0	6-Oct	123	1	99	NA	0	NA	2	mfn	m	0	NA	0	54	4	76	2	13	1.294	193	283	-24	-1.833484117	-1.004891821	1.362164991	NA	0.195121951	NA	NA
284	F2	1	194	0	6-Oct	123	1	99	NA	0	NA	2	mfn	f	0	NA	0	54	4	76	3	13	1.294	194	284	-24	-1.833484117	-1.004891821	1.362164991	NA	0.195121951	NA	NA
285	F2	1	195	0	6-Oct	123	1	99	NA	0	NA	2	mfn	n	1	0	0	54	4	76	1	13	1.294	195	285	-24	-1.833484117	-1.004891821	1.362164991	NA	0.195121951	NA	NA
286	F2	1	328	0	7-Oct	123	1	99	NA	0	NA	3	mnf	m	1	0	0	54	4	76	2	13	1.294	328	286	-24	-1.833484117	-1.004891821	1.362164991	NA	0.195121951	NA	NA
287	F2	1	329	0	7-Oct	123	1	99	NA	0	NA	3	mnf	n	1	0	0	54	4	76	1	13	1.294	329	287	-24	-1.833484117	-1.004891821	1.362164991	NA	0.195121951	NA	NA
288	F2	1	330	0	7-Oct	123	1	99	NA	0	NA	3	mnf	f	1	0	0	54	4	76	3	13	1.294	330	288	-24	-1.833484117	-1.004891821	1.362164991	NA	0.195121951	NA	NA
289	F2	2	490	0	26-Oct	191	1	80	45	1	NA	1	fmn	f	1	0	0	25	3	46	3	13	1.436	490	289	-111	-0.825445897	-1.424091468	-0.154517791	-1.211227829	0.581151832	0.235602094	-0.984085468
290	F2	2	491	0	26-Oct	191	1	80	45	1	NA	1	fmn	m	1	0	0	25	3	46	2	13	1.436	491	290	-111	-0.825445897	-1.424091468	-0.154517791	-1.211227829	0.581151832	0.235602094	-0.984085468
291	F2	2	492	0	26-Oct	191	1	80	45	1	NA	1	fmn	n	1	0	0	25	3	46	1	13	1.436	492	291	-111	-0.825445897	-1.424091468	-0.154517791	-1.211227829	0.581151832	0.235602094	-0.984085468
292	F2	2	676	0	27-Oct	191	1	80	45	1	NA	2	mnf	m	1	0	0	25	3	46	2	13	1.436	676	292	-111	-0.825445897	-1.424091468	-0.154517791	-1.211227829	0.581151832	0.235602094	-0.984085468
293	F2	2	677	0	27-Oct	191	1	80	45	1	NA	2	mnf	n	1	0	0	25	3	46	1	13	1.436	677	293	-111	-0.825445897	-1.424091468	-0.154517791	-1.211227829	0.581151832	0.235602094	-0.984085468
294	F2	2	678	0	27-Oct	191	1	80	45	1	NA	2	mnf	f	1	0	0	25	3	46	3	13	1.436	678	294	-111	-0.825445897	-1.424091468	-0.154517791	-1.211227829	0.581151832	0.235602094	-0.984085468
295	F2	2	886	0	28-Oct	191	1	80	45	1	NA	3	fnm	f	0	NA	0	25	3	46	3	13	1.436	886	295	-111	-0.825445897	-1.424091468	-0.154517791	-1.211227829	0.581151832	0.235602094	-0.984085468
296	F2	2	887	0	28-Oct	191	1	80	45	1	NA	3	fnm	n	1	0	0	25	3	46	1	13	1.436	887	296	-111	-0.825445897	-1.424091468	-0.154517791	-1.211227829	0.581151832	0.235602094	-0.984085468
297	F2	2	888	0	28-Oct	191	1	80	45	1	NA	3	fnm	m	1	0	0	25	3	46	2	13	1.436	888	297	-111	-0.825445897	-1.424091468	-0.154517791	-1.211227829	0.581151832	0.235602094	-0.984085468
298	F200	1	85	0	5-Oct	228	1	105	79	1	NA	1	fnm	f	1	0	3	34	7	53	3	27	2.136	85	298	-123	-0.276954512	-0.872512985	-0.363715416	-0.066751604	0.539473684	0.346491228	0.722090354
299	F200	1	86	0	5-Oct	228	1	105	79	1	NA	1	fnm	n	1	0	3	34	7	53	1	27	2.136	86	299	-123	-0.276954512	-0.872512985	-0.363715416	-0.066751604	0.539473684	0.346491228	0.722090354
300	F200	1	87	0	5-Oct	228	1	105	79	1	NA	1	fnm	m	1	0	3	34	7	53	2	27	2.136	87	300	-123	-0.276954512	-0.872512985	-0.363715416	-0.066751604	0.539473684	0.346491228	0.722090354
301	F200	1	169	0	6-Oct	228	1	105	79	1	NA	2	nmf	n	1	0	3	34	7	53	1	27	2.136	169	301	-123	-0.276954512	-0.872512985	-0.363715416	-0.066751604	0.539473684	0.346491228	0.722090354
302	F200	1	170	0	6-Oct	228	1	105	79	1	NA	2	nmf	m	1	0	3	34	7	53	2	27	2.136	170	302	-123	-0.276954512	-0.872512985	-0.363715416	-0.066751604	0.539473684	0.346491228	0.722090354
303	F200	1	171	0	6-Oct	228	1	105	79	1	NA	2	nmf	f	1	0	3	34	7	53	3	27	2.136	171	303	-123	-0.276954512	-0.872512985	-0.363715416	-0.066751604	0.539473684	0.346491228	0.722090354
304	F200	1	409	0	7-Oct	228	1	105	79	1	NA	3	nmf	n	1	0	3	34	7	53	1	27	2.136	409	304	-123	-0.276954512	-0.872512985	-0.363715416	-0.066751604	0.539473684	0.346491228	0.722090354
305	F200	1	410	0	7-Oct	228	1	105	79	1	NA	3	nmf	m	1	0	3	34	7	53	2	27	2.136	410	305	-123	-0.276954512	-0.872512985	-0.363715416	-0.066751604	0.539473684	0.346491228	0.722090354
306	F200	1	411	0	7-Oct	228	1	105	79	1	NA	3	nmf	f	1	0	3	34	7	53	3	27	2.136	411	306	-123	-0.276954512	-0.872512985	-0.363715416	-0.066751604	0.539473684	0.346491228	0.722090354
307	F200	2	478	0	26-Oct	256	1	105	79	1	NA	1	mfn	m	1	0	3	18	4	44	2	27	2.618	478	307	-151	0.138120049	-0.872512985	-0.851843208	-0.066751604	0.58984375	0.30859375	0.138987587
308	F200	2	479	0	26-Oct	256	1	102	79	1	NA	1	mfn	f	1	0	3	18	4	44	3	27	2.618	479	308	-154	0.138120049	-0.938702403	-0.904142614	-0.066751604	0.6015625	0.30859375	0.138987587
309	F200	2	480	0	26-Oct	256	1	102	79	1	NA	1	mfn	n	1	0	3	18	4	44	1	27	2.618	480	309	-154	0.138120049	-0.938702403	-0.904142614	-0.066751604	0.6015625	0.30859375	0.138987587
310	F200	2	718	0	27-Oct	256	1	102	79	1	NA	2	nfm	n	1	0	3	18	4	44	1	27	2.618	718	310	-154	0.138120049	-0.938702403	-0.904142614	-0.066751604	0.6015625	0.30859375	0.138987587
311	F200	2	719	0	27-Oct	256	1	102	79	1	NA	2	nfm	f	1	0	3	18	4	44	3	27	2.618	719	311	-154	0.138120049	-0.938702403	-0.904142614	-0.066751604	0.6015625	0.30859375	0.138987587
312	F200	2	720	0	27-Oct	256	1	102	79	1	NA	2	nfm	m	1	0	3	18	4	44	2	27	2.618	720	312	-154	0.138120049	-0.938702403	-0.904142614	-0.066751604	0.6015625	0.30859375	0.138987587
313	F200	2	766	0	28-Oct	256	1	102	79	1	NA	3	fmn	f	1	0	3	18	4	44	3	27	2.618	766	313	-154	0.138120049	-0.938702403	-0.904142614	-0.066751604	0.6015625	0.30859375	0.138987587
314	F200	2	767	0	28-Oct	256	1	102	79	1	NA	3	fmn	m	1	0	3	18	4	44	2	27	2.618	767	314	-154	0.138120049	-0.938702403	-0.904142614	-0.066751604	0.6015625	0.30859375	0.138987587
315	F200	2	768	0	28-Oct	256	1	102	79	1	NA	3	fmn	n	1	0	3	18	4	44	1	27	2.618	768	315	-154	0.138120049	-0.938702403	-0.904142614	-0.066751604	0.6015625	0.30859375	0.138987587
316	F200	3	1006	0	9-Nov	205	1	94	71	1	NA	1	mnf	m	1	0	3	25	6	38	2	27	2.701	1006	316	-111	-0.617908616	-1.115207517	-0.154517791	-0.336040128	0.541463415	0.346341463	0.719786027
317	F200	3	1007	0	9-Nov	205	1	94	71	1	NA	1	mnf	n	1	0	3	25	6	38	1	27	2.701	1007	317	-111	-0.617908616	-1.115207517	-0.154517791	-0.336040128	0.541463415	0.346341463	0.719786027
318	F200	3	1008	0	9-Nov	205	1	94	71	1	NA	1	mnf	f	1	0	3	25	6	38	3	27	2.701	1008	318	-111	-0.617908616	-1.115207517	-0.154517791	-0.336040128	0.541463415	0.346341463	0.719786027
319	F200	3	1045	0	10-Nov	205	1	94	71	1	NA	2	nfm	n	1	0	3	25	6	38	1	27	2.701	1045	319	-111	-0.617908616	-1.115207517	-0.154517791	-0.336040128	0.541463415	0.346341463	0.719786027
320	F200	3	1046	0	10-Nov	205	1	94	71	1	NA	2	nfm	f	1	0	3	25	6	38	3	27	2.701	1046	320	-111	-0.617908616	-1.115207517	-0.154517791	-0.336040128	0.541463415	0.346341463	0.719786027
321	F200	3	1047	0	10-Nov	205	1	94	71	1	NA	2	nfm	m	1	0	3	25	6	38	2	27	2.701	1047	321	-111	-0.617908616	-1.115207517	-0.154517791	-0.336040128	0.541463415	0.346341463	0.719786027
322	F200	3	1237	0	11-Nov	205	1	94	71	1	NA	3	mfn	m	1	0	3	25	6	38	2	27	2.701	1237	322	-111	-0.617908616	-1.115207517	-0.154517791	-0.336040128	0.541463415	0.346341463	0.719786027
323	F200	3	1238	0	11-Nov	205	1	94	71	1	NA	3	mfn	f	1	0	3	25	6	38	3	27	2.701	1238	323	-111	-0.617908616	-1.115207517	-0.154517791	-0.336040128	0.541463415	0.346341463	0.719786027
324	F200	3	1239	0	11-Nov	205	1	94	71	1	NA	3	mfn	n	1	0	3	25	6	38	1	27	2.701	1239	324	-111	-0.617908616	-1.115207517	-0.154517791	-0.336040128	0.541463415	0.346341463	0.719786027
325	F21	2	508	1	26-Oct	225	1	195	NA	0	NA	1	fmn	f	0	NA	1	3	3	25	3	13	2.71	508	325	-30	-0.321426787	1.113169557	1.257566179	NA	0.133333333	NA	NA
326	F21	2	509	1	26-Oct	225	1	195	NA	0	NA	1	fmn	m	0	NA	1	3	3	25	2	13	2.71	509	326	-30	-0.321426787	1.113169557	1.257566179	NA	0.133333333	NA	NA
327	F21	2	510	1	26-Oct	225	1	195	NA	0	NA	1	fmn	n	0	NA	1	3	3	25	1	13	2.71	510	327	-30	-0.321426787	1.113169557	1.257566179	NA	0.133333333	NA	NA
328	F21	2	712	1	27-Oct	225	1	195	NA	0	NA	2	mnf	m	1	1	1	3	3	25	2	13	2.71	712	328	-30	-0.321426787	1.113169557	1.257566179	NA	0.133333333	NA	NA
329	F21	2	713	1	27-Oct	225	1	195	NA	0	NA	2	mnf	n	1	0	1	3	3	25	1	13	2.71	713	329	-30	-0.321426787	1.113169557	1.257566179	NA	0.133333333	NA	NA
330	F21	2	714	1	27-Oct	225	1	195	NA	0	NA	2	mnf	f	1	0	1	3	3	25	3	13	2.71	714	330	-30	-0.321426787	1.113169557	1.257566179	NA	0.133333333	NA	NA
331	F21	2	868	1	28-Oct	225	1	195	NA	0	NA	3	fnm	f	1	0	1	3	3	25	3	13	2.71	868	331	-30	-0.321426787	1.113169557	1.257566179	NA	0.133333333	NA	NA
332	F21	2	869	1	28-Oct	225	1	195	NA	0	NA	3	fnm	n	1	0	1	3	3	25	1	13	2.71	869	332	-30	-0.321426787	1.113169557	1.257566179	NA	0.133333333	NA	NA
333	F21	2	870	1	28-Oct	225	1	195	NA	0	NA	3	fnm	m	1	0	1	3	3	25	2	13	2.71	870	333	-30	-0.321426787	1.113169557	1.257566179	NA	0.133333333	NA	NA
334	F21	3	934	1	9-Nov	302	1	161	83	1	NA	1	mnf	m	0	NA	2	0	1	25	2	13	2.262	934	334	-141	0.820028257	0.363022819	-0.677511853	0.067892657	0.466887417	0.274834437	-0.380444043
335	F21	3	935	1	9-Nov	302	1	161	83	1	NA	1	mnf	n	1	0	2	0	1	25	1	13	2.262	935	335	-141	0.820028257	0.363022819	-0.677511853	0.067892657	0.466887417	0.274834437	-0.380444043
336	F21	3	936	1	9-Nov	302	1	161	83	1	NA	1	mnf	f	0	NA	2	0	1	25	3	13	2.262	936	336	-141	0.820028257	0.363022819	-0.677511853	0.067892657	0.466887417	0.274834437	-0.380444043
337	F21	3	1033	1	10-Nov	302	1	161	83	1	NA	2	nmf	n	1	0	2	0	1	25	1	13	2.262	1033	337	-141	0.820028257	0.363022819	-0.677511853	0.067892657	0.466887417	0.274834437	-0.380444043
338	F21	3	1034	1	10-Nov	302	1	161	83	1	NA	2	nmf	m	1	0	2	0	1	25	2	13	2.262	1034	338	-141	0.820028257	0.363022819	-0.677511853	0.067892657	0.466887417	0.274834437	-0.380444043
339	F21	3	1035	1	10-Nov	302	1	161	83	1	NA	2	nmf	f	1	0	2	0	1	25	3	13	2.262	1035	339	-141	0.820028257	0.363022819	-0.677511853	0.067892657	0.466887417	0.274834437	-0.380444043
340	F21	3	1240	1	11-Nov	302	1	161	83	1	NA	3	nfm	n	1	0	2	0	1	25	1	13	2.262	1240	340	-141	0.820028257	0.363022819	-0.677511853	0.067892657	0.466887417	0.274834437	-0.380444043
341	F21	3	1241	1	11-Nov	302	1	161	83	1	NA	3	nfm	f	1	0	2	0	1	25	3	13	2.262	1241	341	-141	0.820028257	0.363022819	-0.677511853	0.067892657	0.466887417	0.274834437	-0.380444043
342	F21	3	1242	1	11-Nov	302	1	161	83	1	NA	3	nfm	m	1	0	2	0	1	25	2	13	2.262	1242	342	-141	0.820028257	0.363022819	-0.677511853	0.067892657	0.466887417	0.274834437	-0.380444043
343	F22	1	55	0	5-Oct	101	1	97	NA	0	NA	1	nmf	n	1	0	2	32	9	76	1	12	1.282	55	343	-4	-2.159614129	-1.049018099	1.7108277	NA	0.03960396	NA	NA
344	F22	1	56	0	5-Oct	101	1	97	NA	0	NA	1	nmf	m	1	0	2	32	9	76	2	12	1.282	56	344	-4	-2.159614129	-1.049018099	1.7108277	NA	0.03960396	NA	NA
345	F22	1	57	0	5-Oct	101	1	97	NA	0	NA	1	nmf	f	1	1	2	32	9	76	3	12	1.282	57	345	-4	-2.159614129	-1.049018099	1.7108277	NA	0.03960396	NA	NA
346	F22	1	226	0	6-Oct	101	1	97	NA	0	NA	2	fmn	f	1	1	2	32	9	76	3	12	1.282	226	346	-4	-2.159614129	-1.049018099	1.7108277	NA	0.03960396	NA	NA
347	F22	1	227	0	6-Oct	101	1	97	NA	0	NA	2	fmn	m	1	0	2	32	9	76	2	12	1.282	227	347	-4	-2.159614129	-1.049018099	1.7108277	NA	0.03960396	NA	NA
348	F22	1	228	0	6-Oct	101	1	97	NA	0	NA	2	fmn	n	1	0	2	32	9	76	1	12	1.282	228	348	-4	-2.159614129	-1.049018099	1.7108277	NA	0.03960396	NA	NA
349	F22	1	340	0	7-Oct	101	1	97	NA	0	NA	3	fmn	f	1	0	2	32	9	76	3	12	1.282	340	349	-4	-2.159614129	-1.049018099	1.7108277	NA	0.03960396	NA	NA
350	F22	1	341	0	7-Oct	101	1	97	NA	0	NA	3	fmn	m	1	0	2	32	9	76	2	12	1.282	341	350	-4	-2.159614129	-1.049018099	1.7108277	NA	0.03960396	NA	NA
351	F22	1	342	0	7-Oct	101	1	97	NA	0	NA	3	fmn	n	1	0	2	32	9	76	1	12	1.282	342	351	-4	-2.159614129	-1.049018099	1.7108277	NA	0.03960396	NA	NA
352	F22	2	514	0	26-Oct	222	1	95	81	1	NA	1	mfn	m	NA	NA	3	0	0	25	2	12	1.736	514	352	-127	-0.365899061	-1.093144378	-0.433447957	0.000570527	0.572072072	0.364864865	1.00479303
353	F22	2	515	0	26-Oct	222	1	95	81	1	NA	1	mfn	f	NA	NA	3	0	0	25	3	12	1.736	515	353	-127	-0.365899061	-1.093144378	-0.433447957	0.000570527	0.572072072	0.364864865	1.00479303
354	F22	2	516	0	26-Oct	222	1	95	81	1	NA	1	mfn	n	0	NA	3	0	0	25	1	12	1.736	516	354	-127	-0.365899061	-1.093144378	-0.433447957	0.000570527	0.572072072	0.364864865	1.00479303
355	F22	2	655	0	27-Oct	222	1	95	81	1	NA	2	fmn	f	NA	NA	3	0	0	25	3	12	1.736	655	355	-127	-0.365899061	-1.093144378	-0.433447957	0.000570527	0.572072072	0.364864865	1.00479303
356	F22	2	656	0	27-Oct	222	1	95	81	1	NA	2	fmn	m	1	1	3	0	0	25	2	12	1.736	656	356	-127	-0.365899061	-1.093144378	-0.433447957	0.000570527	0.572072072	0.364864865	1.00479303
357	F22	2	657	0	27-Oct	222	1	95	81	1	NA	2	fmn	n	1	1	3	0	0	25	1	12	1.736	657	357	-127	-0.365899061	-1.093144378	-0.433447957	0.000570527	0.572072072	0.364864865	1.00479303
358	F22	2	781	0	28-Oct	222	1	95	81	1	NA	3	nmf	n	1	0	3	0	0	25	1	12	1.736	781	358	-127	-0.365899061	-1.093144378	-0.433447957	0.000570527	0.572072072	0.364864865	1.00479303
359	F22	2	782	0	28-Oct	222	1	95	81	1	NA	3	nmf	m	0	NA	3	0	0	25	2	12	1.736	782	359	-127	-0.365899061	-1.093144378	-0.433447957	0.000570527	0.572072072	0.364864865	1.00479303
360	F22	2	783	0	28-Oct	222	1	95	81	1	NA	3	nmf	f	NA	NA	3	0	0	25	3	12	1.736	783	360	-127	-0.365899061	-1.093144378	-0.433447957	0.000570527	0.572072072	0.364864865	1.00479303
361	F22	3	967	0	9-Nov	167	1	143	NA	0	NA	1	fmn	f	NA	NA	1	0	0	15	3	12	0.368	967	361	-24	-1.181224092	-0.034113689	1.362164991	NA	0.143712575	NA	NA
362	F22	3	968	0	9-Nov	167	1	143	NA	0	NA	1	fmn	m	NA	NA	1	0	0	15	2	12	0.368	968	362	-24	-1.181224092	-0.034113689	1.362164991	NA	0.143712575	NA	NA
363	F22	3	969	0	9-Nov	167	1	143	NA	0	NA	1	fmn	n	0	NA	1	0	0	15	1	12	0.368	969	363	-24	-1.181224092	-0.034113689	1.362164991	NA	0.143712575	NA	NA
364	F22	3	1087	0	10-Nov	167	1	143	NA	0	NA	2	nmf	n	0	NA	1	0	0	15	1	12	0.368	1087	364	-24	-1.181224092	-0.034113689	1.362164991	NA	0.143712575	NA	NA
365	F22	3	1088	0	10-Nov	167	1	143	NA	0	NA	2	nmf	m	0	NA	1	0	0	15	2	12	0.368	1088	365	-24	-1.181224092	-0.034113689	1.362164991	NA	0.143712575	NA	NA
366	F22	3	1089	0	10-Nov	167	1	143	NA	0	NA	2	nmf	f	0	NA	1	0	0	15	3	12	0.368	1089	366	-24	-1.181224092	-0.034113689	1.362164991	NA	0.143712575	NA	NA
367	F22	3	1255	0	11-Nov	167	1	143	NA	0	NA	3	mfn	m	NA	NA	1	0	0	15	2	12	0.368	1255	367	-24	-1.181224092	-0.034113689	1.362164991	NA	0.143712575	NA	NA
368	F22	3	1256	0	11-Nov	167	1	143	NA	0	NA	3	mfn	f	NA	NA	1	0	0	15	3	12	0.368	1256	368	-24	-1.181224092	-0.034113689	1.362164991	NA	0.143712575	NA	NA
369	F22	3	1257	0	11-Nov	167	1	143	NA	0	NA	3	mfn	n	0	NA	1	0	0	15	1	12	0.368	1257	369	-24	-1.181224092	-0.034113689	1.362164991	NA	0.143712575	NA	NA
370	F26	1	118	0	5-Oct	228	1	99	80	1	NA	1	nfm	n	0	NA	3	0	0	13	1	2	1.03	118	370	-129	-0.276954512	-1.004891821	-0.468314228	-0.033090539	0.565789474	0.350877193	0.789574218
371	F26	1	119	0	5-Oct	228	1	99	80	1	NA	1	nfm	f	NA	NA	3	0	0	13	3	2	1.03	119	371	-129	-0.276954512	-1.004891821	-0.468314228	-0.033090539	0.565789474	0.350877193	0.789574218
372	F26	1	120	0	5-Oct	228	1	99	80	1	NA	1	nfm	m	NA	NA	3	0	0	13	2	2	1.03	120	372	-129	-0.276954512	-1.004891821	-0.468314228	-0.033090539	0.565789474	0.350877193	0.789574218
373	F26	1	298	0	6-Oct	228	1	99	80	1	NA	2	nfm	n	0	NA	3	0	0	13	1	2	1.03	298	373	-129	-0.276954512	-1.004891821	-0.468314228	-0.033090539	0.565789474	0.350877193	0.789574218
374	F26	1	299	0	6-Oct	228	1	99	80	1	NA	2	nfm	f	NA	NA	3	0	0	13	3	2	1.03	299	374	-129	-0.276954512	-1.004891821	-0.468314228	-0.033090539	0.565789474	0.350877193	0.789574218
375	F26	1	300	0	6-Oct	228	1	99	80	1	NA	2	nfm	m	NA	NA	3	0	0	13	2	2	1.03	300	375	-129	-0.276954512	-1.004891821	-0.468314228	-0.033090539	0.565789474	0.350877193	0.789574218
376	F26	1	385	0	7-Oct	228	1	99	80	1	NA	3	fnm	f	NA	NA	3	0	0	13	3	2	1.03	385	376	-129	-0.276954512	-1.004891821	-0.468314228	-0.033090539	0.565789474	0.350877193	0.789574218
377	F26	1	386	0	7-Oct	228	1	99	80	1	NA	3	fnm	n	0	NA	3	0	0	13	1	2	1.03	386	377	-129	-0.276954512	-1.004891821	-0.468314228	-0.033090539	0.565789474	0.350877193	0.789574218
378	F26	1	387	0	7-Oct	228	1	99	80	1	NA	3	fnm	m	NA	NA	3	0	0	13	2	2	1.03	387	378	-129	-0.276954512	-1.004891821	-0.468314228	-0.033090539	0.565789474	0.350877193	0.789574218
379	F26	2	571	0	26-Oct	355	1	160	120	1	NA	1	nfm	n	0	NA	3	0	0	15	1	2	1.732	571	379	-195	1.605705105	0.34095968	-1.618901166	1.313352078	0.549295775	0.338028169	0.59187501
380	F26	2	572	0	26-Oct	355	1	160	120	1	NA	1	nfm	f	NA	NA	3	0	0	15	3	2	1.732	572	380	-195	1.605705105	0.34095968	-1.618901166	1.313352078	0.549295775	0.338028169	0.59187501
381	F26	2	573	0	26-Oct	355	1	160	120	1	NA	1	nfm	m	NA	NA	3	0	0	15	2	2	1.732	573	381	-195	1.605705105	0.34095968	-1.618901166	1.313352078	0.549295775	0.338028169	0.59187501
382	F26	2	739	0	27-Oct	355	1	160	120	1	NA	2	fnm	f	NA	NA	3	0	0	15	3	2	1.732	739	382	-195	1.605705105	0.34095968	-1.618901166	1.313352078	0.549295775	0.338028169	0.59187501
383	F26	2	740	0	27-Oct	355	1	160	120	1	NA	2	fnm	n	0	0	3	0	0	15	1	2	1.732	740	383	-195	1.605705105	0.34095968	-1.618901166	1.313352078	0.549295775	0.338028169	0.59187501
384	F26	2	741	0	27-Oct	355	1	160	120	1	NA	2	fnm	m	NA	NA	3	0	0	15	2	2	1.732	741	384	-195	1.605705105	0.34095968	-1.618901166	1.313352078	0.549295775	0.338028169	0.59187501
385	F26	2	847	0	28-Oct	355	1	160	120	1	NA	3	nfm	n	0	NA	3	0	0	15	1	2	1.732	847	385	-195	1.605705105	0.34095968	-1.618901166	1.313352078	0.549295775	0.338028169	0.59187501
386	F26	2	848	0	28-Oct	355	1	160	120	1	NA	3	nfm	f	NA	NA	3	0	0	15	3	2	1.732	848	386	-195	1.605705105	0.34095968	-1.618901166	1.313352078	0.549295775	0.338028169	0.59187501
387	F26	2	849	0	28-Oct	355	1	160	120	1	NA	3	nfm	m	NA	NA	3	0	0	15	2	2	1.732	849	387	-195	1.605705105	0.34095968	-1.618901166	1.313352078	0.549295775	0.338028169	0.59187501
388	F26	3	997	0	9-Nov	246	1	116	94	1	NA	1	fnm	f	NA	NA	3	0	0	18	3	2	1.169	997	388	-130	-0.010120866	-0.629818452	-0.485747364	0.438164377	0.528455285	0.382113821	1.27019101
389	F26	3	998	0	9-Nov	246	1	116	94	1	NA	1	fnm	n	1	0	3	0	0	18	1	2	1.169	998	389	-130	-0.010120866	-0.629818452	-0.485747364	0.438164377	0.528455285	0.382113821	1.27019101
390	F26	3	999	0	9-Nov	246	1	116	94	1	NA	1	fnm	m	NA	NA	3	0	0	18	2	2	1.169	999	390	-130	-0.010120866	-0.629818452	-0.485747364	0.438164377	0.528455285	0.382113821	1.27019101
391	F26	3	1060	0	10-Nov	246	1	116	94	1	NA	2	mfn	m	NA	NA	3	0	0	18	2	2	1.169	1060	391	-130	-0.010120866	-0.629818452	-0.485747364	0.438164377	0.528455285	0.382113821	1.27019101
392	F26	3	1061	0	10-Nov	246	1	116	94	1	NA	2	mfn	f	NA	NA	3	0	0	18	3	2	1.169	1061	392	-130	-0.010120866	-0.629818452	-0.485747364	0.438164377	0.528455285	0.382113821	1.27019101
393	F26	3	1062	0	10-Nov	246	1	116	94	1	NA	2	mfn	n	1	1	3	0	0	18	1	2	1.169	1062	393	-130	-0.010120866	-0.629818452	-0.485747364	0.438164377	0.528455285	0.382113821	1.27019101
394	F26	3	1186	0	11-Nov	246	1	116	94	1	NA	3	nfm	n	0	NA	3	0	0	18	1	2	1.169	1186	394	-130	-0.010120866	-0.629818452	-0.485747364	0.438164377	0.528455285	0.382113821	1.27019101
395	F26	3	1187	0	11-Nov	246	1	116	94	1	NA	3	nfm	f	NA	NA	3	0	0	18	3	2	1.169	1187	395	-130	-0.010120866	-0.629818452	-0.485747364	0.438164377	0.528455285	0.382113821	1.27019101
396	F26	3	1188	0	11-Nov	246	1	116	94	1	NA	3	nfm	m	NA	NA	3	0	0	18	2	2	1.169	1188	396	-130	-0.010120866	-0.629818452	-0.485747364	0.438164377	0.528455285	0.382113821	1.27019101
397	F27	1	73	0	5-Oct	146	1	131	NA	0	NA	1	nmf	n	1	0	2	48	4	55	1	25	1.792	73	397	-15	-1.492530013	-0.298871362	1.51906321	NA	0.102739726	NA	NA
398	F27	1	74	0	5-Oct	146	1	131	NA	0	NA	1	nmf	m	1	0	2	48	4	55	2	25	1.792	74	398	-15	-1.492530013	-0.298871362	1.51906321	NA	0.102739726	NA	NA
399	F27	1	75	0	5-Oct	146	1	131	NA	0	NA	1	nmf	f	1	0	2	48	4	55	3	25	1.792	75	399	-15	-1.492530013	-0.298871362	1.51906321	NA	0.102739726	NA	NA
400	F27	1	229	0	6-Oct	146	1	131	NA	0	NA	2	mfn	m	1	0	2	48	4	55	2	25	1.792	229	400	-15	-1.492530013	-0.298871362	1.51906321	NA	0.102739726	NA	NA
401	F27	1	230	0	6-Oct	146	1	131	NA	0	NA	2	mfn	f	1	0	2	48	4	55	3	25	1.792	230	401	-15	-1.492530013	-0.298871362	1.51906321	NA	0.102739726	NA	NA
402	F27	1	231	0	6-Oct	146	1	131	NA	0	NA	2	mfn	n	1	0	2	48	4	55	1	25	1.792	231	402	-15	-1.492530013	-0.298871362	1.51906321	NA	0.102739726	NA	NA
403	F27	1	439	0	7-Oct	146	1	131	NA	0	NA	3	fnm	f	1	1	2	48	4	55	3	25	1.792	439	403	-15	-1.492530013	-0.298871362	1.51906321	NA	0.102739726	NA	NA
404	F27	1	440	0	7-Oct	146	1	131	NA	0	NA	3	fnm	n	0	NA	2	48	4	55	1	25	1.792	440	404	-15	-1.492530013	-0.298871362	1.51906321	NA	0.102739726	NA	NA
405	F27	1	441	0	7-Oct	146	1	131	NA	0	NA	3	fnm	m	0	NA	2	48	4	55	2	25	1.792	441	405	-15	-1.492530013	-0.298871362	1.51906321	NA	0.102739726	NA	NA
406	F27	2	475	0	26-Oct	370	1	166	134	1	NA	1	mnf	m	1	0	3	57	1	54	2	25	4.917	475	406	-204	1.828066477	0.473338516	-1.775799385	1.784606994	0.551351351	0.362162162	0.963208378
407	F27	2	476	0	26-Oct	370	1	166	134	1	NA	1	mnf	n	1	0	3	57	1	54	1	25	4.917	476	407	-204	1.828066477	0.473338516	-1.775799385	1.784606994	0.551351351	0.362162162	0.963208378
408	F27	2	477	0	26-Oct	370	1	166	134	1	NA	1	mnf	f	1	1	3	57	1	54	3	25	4.917	477	408	-204	1.828066477	0.473338516	-1.775799385	1.784606994	0.551351351	0.362162162	0.963208378
409	F27	2	688	0	27-Oct	370	1	166	134	1	NA	2	nmf	n	1	0	3	57	1	54	1	25	4.917	688	409	-204	1.828066477	0.473338516	-1.775799385	1.784606994	0.551351351	0.362162162	0.963208378
410	F27	2	689	0	27-Oct	370	1	166	134	1	NA	2	nmf	m	1	0	3	57	1	54	2	25	4.917	689	410	-204	1.828066477	0.473338516	-1.775799385	1.784606994	0.551351351	0.362162162	0.963208378
411	F27	2	690	0	27-Oct	370	1	166	134	1	NA	2	nmf	f	1	0	3	57	1	54	3	25	4.917	690	411	-204	1.828066477	0.473338516	-1.775799385	1.784606994	0.551351351	0.362162162	0.963208378
412	F27	2	823	0	28-Oct	370	1	166	134	1	NA	3	mnf	m	1	0	3	57	1	54	2	25	4.917	823	412	-204	1.828066477	0.473338516	-1.775799385	1.784606994	0.551351351	0.362162162	0.963208378
413	F27	2	824	0	28-Oct	370	1	166	134	1	NA	3	mnf	n	1	0	3	57	1	54	1	25	4.917	824	413	-204	1.828066477	0.473338516	-1.775799385	1.784606994	0.551351351	0.362162162	0.963208378
414	F27	2	825	0	28-Oct	370	1	166	134	1	NA	3	mnf	f	1	0	3	57	1	54	3	25	4.917	825	414	-204	1.828066477	0.473338516	-1.775799385	1.784606994	0.551351351	0.362162162	0.963208378
415	F27	3	1015	0	9-Nov	285	1	105	120	1	NA	1	fnm	f	1	0	3	59	0	66	3	25	3.262	1015	415	-180	0.568018702	-0.872512985	-1.357404135	1.313352078	0.631578947	0.421052632	1.869316051
416	F27	3	1016	0	9-Nov	285	1	105	120	1	NA	1	fnm	n	1	0	3	59	0	66	1	25	3.262	1016	416	-180	0.568018702	-0.872512985	-1.357404135	1.313352078	0.631578947	0.421052632	1.869316051
417	F27	3	1017	0	9-Nov	285	1	105	120	1	NA	1	fnm	m	1	0	3	59	0	66	2	25	3.262	1017	417	-180	0.568018702	-0.872512985	-1.357404135	1.313352078	0.631578947	0.421052632	1.869316051
418	F27	3	1111	0	10-Nov	285	1	105	120	1	NA	2	mnf	m	1	0	3	59	0	66	2	25	3.262	1111	418	-180	0.568018702	-0.872512985	-1.357404135	1.313352078	0.631578947	0.421052632	1.869316051
419	F27	3	1112	0	10-Nov	285	1	105	120	1	NA	2	mnf	n	1	0	3	59	0	66	1	25	3.262	1112	419	-180	0.568018702	-0.872512985	-1.357404135	1.313352078	0.631578947	0.421052632	1.869316051
420	F27	3	1113	0	10-Nov	285	1	105	120	1	NA	2	mnf	f	1	0	3	59	0	66	3	25	3.262	1113	420	-180	0.568018702	-0.872512985	-1.357404135	1.313352078	0.631578947	0.421052632	1.869316051
421	F27	3	1294	0	11-Nov	285	1	105	120	1	NA	3	nfm	n	1	0	3	59	0	66	1	25	3.262	1294	421	-180	0.568018702	-0.872512985	-1.357404135	1.313352078	0.631578947	0.421052632	1.869316051
422	F27	3	1295	0	11-Nov	285	1	105	120	1	NA	3	nfm	f	1	0	3	59	0	66	3	25	3.262	1295	422	-180	0.568018702	-0.872512985	-1.357404135	1.313352078	0.631578947	0.421052632	1.869316051
423	F27	3	1296	0	11-Nov	285	1	105	120	1	NA	3	nfm	m	1	0	3	59	0	66	2	25	3.262	1296	423	-180	0.568018702	-0.872512985	-1.357404135	1.313352078	0.631578947	0.421052632	1.869316051
424	F31	2	538	1	26-Oct	177	1	165	NA	0	119	1	fnm	f	0	NA	0	0	0	12	3	8	0.359	538	424	-12	-1.032983177	0.451275376	1.571362616	NA	0.06779661	NA	NA
425	F31	2	539	1	26-Oct	177	1	165	NA	0	119	1	fnm	n	1	1	0	0	0	12	1	8	0.359	539	425	-12	-1.032983177	0.451275376	1.571362616	NA	0.06779661	NA	NA
426	F31	2	540	1	26-Oct	177	1	165	NA	0	119	1	fnm	m	1	1	0	0	0	12	2	8	0.359	540	426	-12	-1.032983177	0.451275376	1.571362616	NA	0.06779661	NA	NA
427	F31	2	724	1	27-Oct	177	1	165	NA	0	119	2	nmf	n	1	1	0	0	0	12	1	8	0.359	724	427	-12	-1.032983177	0.451275376	1.571362616	NA	0.06779661	NA	NA
428	F31	2	725	1	27-Oct	177	1	165	NA	0	119	2	nmf	m	0	NA	0	0	0	12	2	8	0.359	725	428	-12	-1.032983177	0.451275376	1.571362616	NA	0.06779661	NA	NA
429	F31	2	726	1	27-Oct	177	1	165	NA	0	119	2	nmf	f	0	NA	0	0	0	12	3	8	0.359	726	429	-12	-1.032983177	0.451275376	1.571362616	NA	0.06779661	NA	NA
430	F31	2	811	1	28-Oct	177	1	165	NA	0	119	3	nfm	n	1	1	0	0	0	12	1	8	0.359	811	430	-12	-1.032983177	0.451275376	1.571362616	NA	0.06779661	NA	NA
431	F31	2	812	1	28-Oct	177	1	165	NA	0	119	3	nfm	f	1	0	0	0	0	12	3	8	0.359	812	431	-12	-1.032983177	0.451275376	1.571362616	NA	0.06779661	NA	NA
432	F31	2	813	1	28-Oct	177	1	165	NA	0	119	3	nfm	m	1	1	0	0	0	12	2	8	0.359	813	432	-12	-1.032983177	0.451275376	1.571362616	NA	0.06779661	NA	NA
433	F31	3	964	1	9-Nov	296	1	141	111	1	NA	1	nmf	n	0	NA	3	0	1	19	1	8	1.787	964	433	-155	0.731083708	-0.078239968	-0.921575749	1.010402489	0.523648649	0.375	1.160735473
434	F31	3	965	1	9-Nov	296	1	141	111	1	NA	1	nmf	m	NA	NA	3	0	1	19	2	8	1.787	965	434	-155	0.731083708	-0.078239968	-0.921575749	1.010402489	0.523648649	0.375	1.160735473
435	F31	3	966	1	9-Nov	296	1	141	111	1	NA	1	nmf	f	NA	NA	3	0	1	19	3	8	1.787	966	435	-155	0.731083708	-0.078239968	-0.921575749	1.010402489	0.523648649	0.375	1.160735473
436	F31	3	1090	1	10-Nov	296	1	141	111	1	NA	2	fmn	f	NA	NA	3	0	1	19	3	8	1.787	1090	436	-155	0.731083708	-0.078239968	-0.921575749	1.010402489	0.523648649	0.375	1.160735473
437	F31	3	1091	1	10-Nov	296	1	141	111	1	NA	2	fmn	m	NA	NA	3	0	1	19	2	8	1.787	1091	437	-155	0.731083708	-0.078239968	-0.921575749	1.010402489	0.523648649	0.375	1.160735473
438	F31	3	1092	1	10-Nov	296	1	141	111	1	NA	2	fmn	n	1	0	3	0	1	19	1	8	1.787	1092	438	-155	0.731083708	-0.078239968	-0.921575749	1.010402489	0.523648649	0.375	1.160735473
439	F31	3	1249	1	11-Nov	296	1	141	111	1	NA	3	fmn	f	NA	NA	3	0	1	19	3	8	1.787	1249	439	-155	0.731083708	-0.078239968	-0.921575749	1.010402489	0.523648649	0.375	1.160735473
440	F31	3	1250	1	11-Nov	296	1	141	111	1	NA	3	fmn	m	NA	NA	3	0	1	19	2	8	1.787	1250	440	-155	0.731083708	-0.078239968	-0.921575749	1.010402489	0.523648649	0.375	1.160735473
441	F31	3	1251	1	11-Nov	296	1	141	111	1	NA	3	fmn	n	1	0	3	0	1	19	1	8	1.787	1251	441	-155	0.731083708	-0.078239968	-0.921575749	1.010402489	0.523648649	0.375	1.160735473
442	F34	2	523	1	26-Oct	222	1	105	68	1	103	1	nmf	n	1	0	3	6	3	21	1	13	6.574	523	442	-117	-0.365899061	-0.872512985	-0.259116603	-0.437023324	0.527027027	0.306306306	0.103792243
443	F34	2	523	1	26-Oct	222	1	105	68	1	103	1	nmf	n	1	0	3	6	3	21	1	13	2.8	523	443	-117	-0.365899061	-0.872512985	-0.259116603	-0.437023324	0.527027027	0.306306306	0.103792243
444	F34	2	524	1	26-Oct	222	1	105	68	1	103	1	nmf	m	1	0	3	6	3	21	2	13	6.574	524	444	-117	-0.365899061	-0.872512985	-0.259116603	-0.437023324	0.527027027	0.306306306	0.103792243
445	F34	2	524	1	26-Oct	222	1	105	68	1	103	1	nmf	m	1	0	3	6	3	21	2	13	2.8	524	445	-117	-0.365899061	-0.872512985	-0.259116603	-0.437023324	0.527027027	0.306306306	0.103792243
446	F34	2	525	1	26-Oct	222	1	105	68	1	103	1	nmf	f	0	NA	3	6	3	21	3	13	6.574	525	446	-117	-0.365899061	-0.872512985	-0.259116603	-0.437023324	0.527027027	0.306306306	0.103792243
447	F34	2	525	1	26-Oct	222	1	105	68	1	103	1	nmf	f	0	NA	3	6	3	21	3	13	2.8	525	447	-117	-0.365899061	-0.872512985	-0.259116603	-0.437023324	0.527027027	0.306306306	0.103792243
448	F34	2	622	1	27-Oct	222	1	105	68	1	103	2	mnf	m	1	1	3	6	3	21	2	13	6.574	622	448	-117	-0.365899061	-0.872512985	-0.259116603	-0.437023324	0.527027027	0.306306306	0.103792243
449	F34	2	622	1	27-Oct	222	1	105	68	1	103	2	mnf	m	1	1	3	6	3	21	2	13	2.8	622	449	-117	-0.365899061	-0.872512985	-0.259116603	-0.437023324	0.527027027	0.306306306	0.103792243
450	F34	2	623	1	27-Oct	222	1	105	68	1	103	2	mnf	n	1	1	3	6	3	21	1	13	6.574	623	450	-117	-0.365899061	-0.872512985	-0.259116603	-0.437023324	0.527027027	0.306306306	0.103792243
451	F34	2	623	1	27-Oct	222	1	105	68	1	103	2	mnf	n	1	1	3	6	3	21	1	13	2.8	623	451	-117	-0.365899061	-0.872512985	-0.259116603	-0.437023324	0.527027027	0.306306306	0.103792243
452	F34	2	624	1	27-Oct	222	1	105	68	1	103	2	mnf	f	1	1	3	6	3	21	3	13	6.574	624	452	-117	-0.365899061	-0.872512985	-0.259116603	-0.437023324	0.527027027	0.306306306	0.103792243
453	F34	2	624	1	27-Oct	222	1	105	68	1	103	2	mnf	f	1	1	3	6	3	21	3	13	2.8	624	453	-117	-0.365899061	-0.872512985	-0.259116603	-0.437023324	0.527027027	0.306306306	0.103792243
454	F34	2	817	1	28-Oct	222	1	105	68	1	103	3	nmf	n	1	0	3	6	3	21	1	13	6.574	817	454	-117	-0.365899061	-0.872512985	-0.259116603	-0.437023324	0.527027027	0.306306306	0.103792243
455	F34	2	817	1	28-Oct	222	1	105	68	1	103	3	nmf	n	1	0	3	6	3	21	1	13	2.8	817	455	-117	-0.365899061	-0.872512985	-0.259116603	-0.437023324	0.527027027	0.306306306	0.103792243
456	F34	2	818	1	28-Oct	222	1	105	68	1	103	3	nmf	m	1	0	3	6	3	21	2	13	6.574	818	456	-117	-0.365899061	-0.872512985	-0.259116603	-0.437023324	0.527027027	0.306306306	0.103792243
457	F34	2	818	1	28-Oct	222	1	105	68	1	103	3	nmf	m	1	0	3	6	3	21	2	13	2.8	818	457	-117	-0.365899061	-0.872512985	-0.259116603	-0.437023324	0.527027027	0.306306306	0.103792243
458	F34	2	819	1	28-Oct	222	1	105	68	1	103	3	nmf	f	1	0	3	6	3	21	3	13	6.574	819	458	-117	-0.365899061	-0.872512985	-0.259116603	-0.437023324	0.527027027	0.306306306	0.103792243
459	F34	2	819	1	28-Oct	222	1	105	68	1	103	3	nmf	f	1	0	3	6	3	21	3	13	2.8	819	459	-117	-0.365899061	-0.872512985	-0.259116603	-0.437023324	0.527027027	0.306306306	0.103792243
460	F34	3	1027	1	9-Nov	211	1	92	57	1	NA	1	mfn	m	0	NA	3	8	0	17	2	13	1.765	1027	460	-119	-0.528964067	-1.159333796	-0.293982874	-0.807295044	0.563981043	0.27014218	-0.452640615
461	F34	3	1028	1	9-Nov	211	1	92	57	1	NA	1	mfn	f	NA	NA	3	8	0	17	3	13	1.765	1028	461	-119	-0.528964067	-1.159333796	-0.293982874	-0.807295044	0.563981043	0.27014218	-0.452640615
462	F34	3	1029	1	9-Nov	211	1	92	57	1	NA	1	mfn	n	1	0	3	8	0	17	1	13	1.765	1029	462	-119	-0.528964067	-1.159333796	-0.293982874	-0.807295044	0.563981043	0.27014218	-0.452640615
463	F34	3	1108	1	10-Nov	211	1	92	57	1	NA	2	fmn	f	NA	NA	3	8	0	17	3	13	1.765	1108	463	-119	-0.528964067	-1.159333796	-0.293982874	-0.807295044	0.563981043	0.27014218	-0.452640615
464	F34	3	1109	1	10-Nov	211	1	92	57	1	NA	2	fmn	m	1	0	3	8	0	17	2	13	1.765	1109	464	-119	-0.528964067	-1.159333796	-0.293982874	-0.807295044	0.563981043	0.27014218	-0.452640615
465	F34	3	1110	1	10-Nov	211	1	92	57	1	NA	2	fmn	n	1	0	3	8	0	17	1	13	1.765	1110	465	-119	-0.528964067	-1.159333796	-0.293982874	-0.807295044	0.563981043	0.27014218	-0.452640615
466	F34	3	1288	1	11-Nov	211	1	92	57	1	NA	3	mnf	m	1	0	3	8	0	17	2	13	1.765	1288	466	-119	-0.528964067	-1.159333796	-0.293982874	-0.807295044	0.563981043	0.27014218	-0.452640615
467	F34	3	1289	1	11-Nov	211	1	92	57	1	NA	3	mnf	n	1	0	3	8	0	17	1	13	1.765	1289	467	-119	-0.528964067	-1.159333796	-0.293982874	-0.807295044	0.563981043	0.27014218	-0.452640615
468	F34	3	1290	1	11-Nov	211	1	92	57	1	NA	3	mnf	f	NA	NA	3	8	0	17	3	13	1.765	1290	468	-119	-0.528964067	-1.159333796	-0.293982874	-0.807295044	0.563981043	0.27014218	-0.452640615
469	F37	1	145	0	5-Oct	200	1	87	51	1	NA	1	nmf	n	1	0	2	52	0	34	1	20	2.522	145	469	-113	-0.692029074	-1.269649493	-0.189384062	-1.009261436	0.565	0.255	-0.685623061
470	F37	1	146	0	5-Oct	200	1	87	51	1	NA	1	nmf	m	1	0	2	52	0	34	2	20	2.522	146	470	-113	-0.692029074	-1.269649493	-0.189384062	-1.009261436	0.565	0.255	-0.685623061
471	F37	1	147	0	5-Oct	200	1	87	51	1	NA	1	nmf	f	1	0	2	52	0	34	3	20	2.522	147	471	-113	-0.692029074	-1.269649493	-0.189384062	-1.009261436	0.565	0.255	-0.685623061
472	F37	1	286	0	6-Oct	200	1	87	51	1	NA	2	mnf	m	1	1	2	52	0	34	2	20	2.522	286	472	-113	-0.692029074	-1.269649493	-0.189384062	-1.009261436	0.565	0.255	-0.685623061
473	F37	1	287	0	6-Oct	200	1	87	51	1	NA	2	mnf	n	1	0	2	52	0	34	1	20	2.522	287	473	-113	-0.692029074	-1.269649493	-0.189384062	-1.009261436	0.565	0.255	-0.685623061
474	F37	1	288	0	6-Oct	200	1	87	51	1	NA	2	mnf	f	1	1	2	52	0	34	3	20	2.522	288	474	-113	-0.692029074	-1.269649493	-0.189384062	-1.009261436	0.565	0.255	-0.685623061
475	F37	1	433	0	7-Oct	200	1	87	51	1	NA	3	mfn	m	1	0	2	52	0	34	2	20	2.522	433	475	-113	-0.692029074	-1.269649493	-0.189384062	-1.009261436	0.565	0.255	-0.685623061
476	F37	1	434	0	7-Oct	200	1	87	51	1	NA	3	mfn	f	1	0	2	52	0	34	3	20	2.522	434	476	-113	-0.692029074	-1.269649493	-0.189384062	-1.009261436	0.565	0.255	-0.685623061
477	F37	1	435	0	7-Oct	200	1	87	51	1	NA	3	mfn	n	1	0	2	52	0	34	1	20	2.522	435	477	-113	-0.692029074	-1.269649493	-0.189384062	-1.009261436	0.565	0.255	-0.685623061
478	F37	2	499	0	26-Oct	363	1	185	116	1	NA	1	nfm	n	1	0	3	17	2	44	1	20	3.133	499	478	-178	1.724297837	0.892538163	-1.322537864	1.178707816	0.490358127	0.319559229	0.307705962
479	F37	2	500	0	26-Oct	363	1	185	116	1	NA	1	nfm	f	1	1	3	17	2	44	3	20	3.133	500	479	-178	1.724297837	0.892538163	-1.322537864	1.178707816	0.490358127	0.319559229	0.307705962
480	F37	2	501	0	26-Oct	363	1	185	116	1	NA	1	nfm	m	0	NA	3	17	2	44	2	20	3.133	501	480	-178	1.724297837	0.892538163	-1.322537864	1.178707816	0.490358127	0.319559229	0.307705962
481	F37	2	607	0	27-Oct	363	1	185	116	1	NA	2	mfn	m	1	0	3	17	2	44	2	20	3.133	607	481	-178	1.724297837	0.892538163	-1.322537864	1.178707816	0.490358127	0.319559229	0.307705962
482	F37	2	608	0	27-Oct	363	1	185	116	1	NA	2	mfn	f	1	0	3	17	2	44	3	20	3.133	608	482	-178	1.724297837	0.892538163	-1.322537864	1.178707816	0.490358127	0.319559229	0.307705962
483	F37	2	609	0	27-Oct	363	1	185	116	1	NA	2	mfn	n	1	1	3	17	2	44	1	20	3.133	609	483	-178	1.724297837	0.892538163	-1.322537864	1.178707816	0.490358127	0.319559229	0.307705962
484	F37	2	787	0	28-Oct	363	1	185	116	1	NA	3	mnf	m	1	0	3	17	2	44	2	20	3.133	787	484	-178	1.724297837	0.892538163	-1.322537864	1.178707816	0.490358127	0.319559229	0.307705962
485	F37	2	788	0	28-Oct	363	1	185	116	1	NA	3	mnf	n	1	1	3	17	2	44	1	20	3.133	788	485	-178	1.724297837	0.892538163	-1.322537864	1.178707816	0.490358127	0.319559229	0.307705962
486	F37	2	789	0	28-Oct	363	1	185	116	1	NA	3	mnf	f	0	NA	3	17	2	44	3	20	3.133	789	486	-178	1.724297837	0.892538163	-1.322537864	1.178707816	0.490358127	0.319559229	0.307705962
487	F37	3	913	0	9-Nov	209	1	120	50	1	36	1	fmn	f	NA	NA	1	1	3	17	3	20	1.209	913	487	-89	-0.55861225	-0.541565894	0.229011189	-1.042922501	0.425837321	0.23923445	-0.928196879
488	F37	3	914	0	9-Nov	209	1	120	50	1	36	1	fmn	m	1	0	1	1	3	17	2	20	1.209	914	488	-89	-0.55861225	-0.541565894	0.229011189	-1.042922501	0.425837321	0.23923445	-0.928196879
489	F37	3	915	0	9-Nov	209	1	120	50	1	36	1	fmn	n	0	NA	1	1	3	17	1	20	1.209	915	489	-89	-0.55861225	-0.541565894	0.229011189	-1.042922501	0.425837321	0.23923445	-0.928196879
490	F37	3	1057	0	10-Nov	209	1	120	50	1	36	2	mnf	m	1	0	1	1	3	17	2	20	1.209	1057	490	-89	-0.55861225	-0.541565894	0.229011189	-1.042922501	0.425837321	0.23923445	-0.928196879
491	F37	3	1058	0	10-Nov	209	1	120	50	1	36	2	mnf	n	0	NA	1	1	3	17	1	20	1.209	1058	491	-89	-0.55861225	-0.541565894	0.229011189	-1.042922501	0.425837321	0.23923445	-0.928196879
492	F37	3	1059	0	10-Nov	209	1	120	50	1	36	2	mnf	f	NA	NA	1	1	3	17	3	20	1.209	1059	492	-89	-0.55861225	-0.541565894	0.229011189	-1.042922501	0.425837321	0.23923445	-0.928196879
493	F37	3	1306	0	11-Nov	209	1	120	50	1	36	3	mnf	m	1	1	1	1	3	17	2	20	1.209	1306	493	-89	-0.55861225	-0.541565894	0.229011189	-1.042922501	0.425837321	0.23923445	-0.928196879
494	F37	3	1307	0	11-Nov	209	1	120	50	1	36	3	mnf	n	1	0	1	1	3	17	1	20	1.209	1307	494	-89	-0.55861225	-0.541565894	0.229011189	-1.042922501	0.425837321	0.23923445	-0.928196879
495	F37	3	1308	0	11-Nov	209	1	120	50	1	36	3	mnf	f	NA	NA	1	1	3	17	3	20	1.209	1308	495	-89	-0.55861225	-0.541565894	0.229011189	-1.042922501	0.425837321	0.23923445	-0.928196879
496	F38	1	31	0	5-Oct	211	1	111	50	1	NA	1	fnm	f	NA	NA	3	0	0	17	3	14	0.951	31	496	-100	-0.528964067	-0.740134148	0.037246699	-1.042922501	0.473933649	0.236966825	-0.963087288
497	F38	1	32	0	5-Oct	211	1	111	50	1	NA	1	fnm	n	1	1	3	0	0	17	1	14	0.951	32	497	-100	-0.528964067	-0.740134148	0.037246699	-1.042922501	0.473933649	0.236966825	-0.963087288
498	F38	1	33	0	5-Oct	211	1	111	50	1	NA	1	fnm	m	NA	NA	3	0	0	17	2	14	0.951	33	498	-100	-0.528964067	-0.740134148	0.037246699	-1.042922501	0.473933649	0.236966825	-0.963087288
499	F38	1	172	0	6-Oct	211	1	111	50	1	NA	2	fmn	f	NA	NA	3	0	0	17	3	14	0.951	172	499	-100	-0.528964067	-0.740134148	0.037246699	-1.042922501	0.473933649	0.236966825	-0.963087288
500	F38	1	173	0	6-Oct	211	1	111	50	1	NA	2	fmn	m	NA	NA	3	0	0	17	2	14	0.951	173	500	-100	-0.528964067	-0.740134148	0.037246699	-1.042922501	0.473933649	0.236966825	-0.963087288
501	F38	1	174	0	6-Oct	211	1	111	50	1	NA	2	fmn	n	1	0	3	0	0	17	1	14	0.951	174	501	-100	-0.528964067	-0.740134148	0.037246699	-1.042922501	0.473933649	0.236966825	-0.963087288
502	F38	1	316	0	7-Oct	211	1	111	50	1	NA	3	nfm	n	1	0	3	0	0	17	1	14	0.951	316	502	-100	-0.528964067	-0.740134148	0.037246699	-1.042922501	0.473933649	0.236966825	-0.963087288
503	F38	1	317	0	7-Oct	211	1	111	50	1	NA	3	nfm	f	NA	NA	3	0	0	17	3	14	0.951	317	503	-100	-0.528964067	-0.740134148	0.037246699	-1.042922501	0.473933649	0.236966825	-0.963087288
504	F38	1	318	0	7-Oct	211	1	111	50	1	NA	3	nfm	m	NA	NA	3	0	0	17	2	14	0.951	318	504	-100	-0.528964067	-0.740134148	0.037246699	-1.042922501	0.473933649	0.236966825	-0.963087288
505	F38	2	535	0	26-Oct	207	1	112	40	1	NA	1	nfm	n	1	0	3	10	11	15	1	14	1.792	535	505	-95	-0.588260433	-0.718071009	0.124412376	-1.379533156	0.458937198	0.193236715	-1.635932798
506	F38	2	536	0	26-Oct	207	1	112	40	1	NA	1	nfm	f	0	NA	3	10	11	15	3	14	1.792	536	506	-95	-0.588260433	-0.718071009	0.124412376	-1.379533156	0.458937198	0.193236715	-1.635932798
507	F38	2	537	0	26-Oct	207	1	112	40	1	NA	1	nfm	m	0	NA	3	10	11	15	2	14	1.792	537	507	-95	-0.588260433	-0.718071009	0.124412376	-1.379533156	0.458937198	0.193236715	-1.635932798
508	F38	2	709	0	27-Oct	207	1	112	40	1	NA	2	fmn	f	0	NA	3	10	11	15	3	14	1.792	709	508	-95	-0.588260433	-0.718071009	0.124412376	-1.379533156	0.458937198	0.193236715	-1.635932798
509	F38	2	710	0	27-Oct	207	1	112	40	1	NA	2	fmn	m	1	1	3	10	11	15	2	14	1.792	710	509	-95	-0.588260433	-0.718071009	0.124412376	-1.379533156	0.458937198	0.193236715	-1.635932798
510	F38	2	711	0	27-Oct	207	1	112	40	1	NA	2	fmn	n	1	0	3	10	11	15	1	14	1.792	711	510	-95	-0.588260433	-0.718071009	0.124412376	-1.379533156	0.458937198	0.193236715	-1.635932798
511	F38	2	748	0	28-Oct	207	1	112	40	1	NA	3	fmn	f	0	NA	3	10	11	15	3	14	1.792	748	511	-95	-0.588260433	-0.718071009	0.124412376	-1.379533156	0.458937198	0.193236715	-1.635932798
512	F38	2	749	0	28-Oct	207	1	112	40	1	NA	3	fmn	m	1	0	3	10	11	15	2	14	1.792	749	512	-95	-0.588260433	-0.718071009	0.124412376	-1.379533156	0.458937198	0.193236715	-1.635932798
513	F38	2	750	0	28-Oct	207	1	112	40	1	NA	3	fmn	n	1	0	3	10	11	15	1	14	1.792	750	513	-95	-0.588260433	-0.718071009	0.124412376	-1.379533156	0.458937198	0.193236715	-1.635932798
514	F38	3	940	0	9-Nov	196	1	109	33	1	NA	1	nfm	n	1	0	2	12	10	33	1	14	2.277	940	514	-87	-0.751325439	-0.784260427	0.263877459	-1.615160614	0.443877551	0.168367347	-2.01858088
515	F38	3	941	0	9-Nov	196	1	109	33	1	NA	1	nfm	f	NA	NA	2	12	10	33	3	14	2.277	941	515	-87	-0.751325439	-0.784260427	0.263877459	-1.615160614	0.443877551	0.168367347	-2.01858088
516	F38	3	942	0	9-Nov	196	1	109	33	1	NA	1	nfm	m	1	0	2	12	10	33	2	14	2.277	942	516	-87	-0.751325439	-0.784260427	0.263877459	-1.615160614	0.443877551	0.168367347	-2.01858088
517	F38	3	1168	0	10-Nov	196	1	109	33	1	NA	2	mfn	m	1	1	2	12	10	33	2	14	2.277	1168	517	-87	-0.751325439	-0.784260427	0.263877459	-1.615160614	0.443877551	0.168367347	-2.01858088
518	F38	3	1169	0	10-Nov	196	1	109	33	1	NA	2	mfn	f	NA	NA	2	12	10	33	3	14	2.277	1169	518	-87	-0.751325439	-0.784260427	0.263877459	-1.615160614	0.443877551	0.168367347	-2.01858088
519	F38	3	1170	0	10-Nov	196	1	109	33	1	NA	2	mfn	n	1	0	2	12	10	33	1	14	2.277	1170	519	-87	-0.751325439	-0.784260427	0.263877459	-1.615160614	0.443877551	0.168367347	-2.01858088
520	F38	3	1213	0	11-Nov	196	1	109	33	1	NA	3	fmn	f	0	NA	2	12	10	33	3	14	2.277	1213	520	-87	-0.751325439	-0.784260427	0.263877459	-1.615160614	0.443877551	0.168367347	-2.01858088
521	F38	3	1214	0	11-Nov	196	1	109	33	1	NA	3	fmn	m	1	0	2	12	10	33	2	14	2.277	1214	521	-87	-0.751325439	-0.784260427	0.263877459	-1.615160614	0.443877551	0.168367347	-2.01858088
522	F38	3	1215	0	11-Nov	196	1	109	33	1	NA	3	fmn	n	1	0	2	12	10	33	1	14	2.277	1215	522	-87	-0.751325439	-0.784260427	0.263877459	-1.615160614	0.443877551	0.168367347	-2.01858088
523	F4	1	61	0	5-Oct	222	1	198	NA	0	NA	1	mfn	m	0	NA	2	20	10	50	2	5	1.797	61	523	-24	-0.365899061	1.179358975	1.362164991	NA	0.108108108	NA	NA
524	F4	1	62	0	5-Oct	222	1	198	NA	0	NA	1	mfn	f	1	0	2	20	10	50	3	5	1.797	62	524	-24	-0.365899061	1.179358975	1.362164991	NA	0.108108108	NA	NA
525	F4	1	63	0	5-Oct	222	1	198	NA	0	NA	1	mfn	n	0	NA	2	20	10	50	1	5	1.797	63	525	-24	-0.365899061	1.179358975	1.362164991	NA	0.108108108	NA	NA
526	F4	1	187	0	6-Oct	222	1	198	NA	0	NA	2	nmf	n	0	NA	2	20	10	50	1	5	1.797	187	526	-24	-0.365899061	1.179358975	1.362164991	NA	0.108108108	NA	NA
527	F4	1	188	0	6-Oct	222	1	198	NA	0	NA	2	nmf	m	0	NA	2	20	10	50	2	5	1.797	188	527	-24	-0.365899061	1.179358975	1.362164991	NA	0.108108108	NA	NA
528	F4	1	189	0	6-Oct	222	1	198	NA	0	NA	2	nmf	f	0	NA	2	20	10	50	3	5	1.797	189	528	-24	-0.365899061	1.179358975	1.362164991	NA	0.108108108	NA	NA
529	F4	1	424	0	7-Oct	222	1	198	NA	0	NA	3	nfm	n	0	NA	2	20	10	50	1	5	1.797	424	529	-24	-0.365899061	1.179358975	1.362164991	NA	0.108108108	NA	NA
530	F4	1	425	0	7-Oct	222	1	198	NA	0	NA	3	nfm	f	0	NA	2	20	10	50	3	5	1.797	425	530	-24	-0.365899061	1.179358975	1.362164991	NA	0.108108108	NA	NA
531	F4	1	426	0	7-Oct	222	1	198	NA	0	NA	3	nfm	m	0	NA	2	20	10	50	2	5	1.797	426	531	-24	-0.365899061	1.179358975	1.362164991	NA	0.108108108	NA	NA
532	F4	2	577	0	26-Oct	307	1	169	80	1	NA	1	nmf	n	0	NA	3	0	0	8	1	5	2.057	577	532	-138	0.894148714	0.539527934	-0.625212447	-0.033090539	0.449511401	0.260586319	-0.599670159
533	F4	2	578	0	26-Oct	307	1	169	80	1	NA	1	nmf	m	NA	NA	3	0	0	8	2	5	2.057	578	533	-138	0.894148714	0.539527934	-0.625212447	-0.033090539	0.449511401	0.260586319	-0.599670159
534	F4	2	579	0	26-Oct	307	1	169	80	1	NA	1	nmf	f	NA	NA	3	0	0	8	3	5	2.057	579	534	-138	0.894148714	0.539527934	-0.625212447	-0.033090539	0.449511401	0.260586319	-0.599670159
535	F4	2	619	0	27-Oct	307	1	169	80	1	NA	2	fmn	f	0	NA	3	0	0	8	3	5	2.057	619	535	-138	0.894148714	0.539527934	-0.625212447	-0.033090539	0.449511401	0.260586319	-0.599670159
536	F4	2	620	0	27-Oct	307	1	169	80	1	NA	2	fmn	m	NA	NA	3	0	0	8	2	5	2.057	620	536	-138	0.894148714	0.539527934	-0.625212447	-0.033090539	0.449511401	0.260586319	-0.599670159
537	F4	2	621	0	27-Oct	307	1	169	80	1	NA	2	fmn	n	NA	NA	3	0	0	8	1	5	2.057	621	537	-138	0.894148714	0.539527934	-0.625212447	-0.033090539	0.449511401	0.260586319	-0.599670159
538	F4	2	751	0	28-Oct	307	1	169	80	1	NA	3	mnf	m	NA	NA	3	0	0	8	2	5	2.057	751	538	-138	0.894148714	0.539527934	-0.625212447	-0.033090539	0.449511401	0.260586319	-0.599670159
539	F4	2	752	0	28-Oct	307	1	169	80	1	NA	3	mnf	n	0	NA	3	0	0	8	1	5	2.057	752	539	-138	0.894148714	0.539527934	-0.625212447	-0.033090539	0.449511401	0.260586319	-0.599670159
540	F4	2	753	0	28-Oct	307	1	169	80	1	NA	3	mnf	f	NA	NA	3	0	0	8	3	5	2.057	753	540	-138	0.894148714	0.539527934	-0.625212447	-0.033090539	0.449511401	0.260586319	-0.599670159
541	F4	3	1012	0	9-Nov	249	1	215	NA	0	NA	1	nfm	n	1	0	1	9	6	16	1	5	1.318	1012	541	-34	0.034351409	1.554432344	1.187833637	NA	0.136546185	NA	NA
542	F4	3	1013	0	9-Nov	249	1	215	NA	0	NA	1	nfm	f	NA	NA	1	9	6	16	3	5	1.318	1013	542	-34	0.034351409	1.554432344	1.187833637	NA	0.136546185	NA	NA
543	F4	3	1014	0	9-Nov	249	1	215	NA	0	NA	1	nfm	m	1	1	1	9	6	16	2	5	1.318	1014	543	-34	0.034351409	1.554432344	1.187833637	NA	0.136546185	NA	NA
544	F4	3	1036	0	10-Nov	249	1	215	NA	0	NA	2	fmn	f	NA	NA	1	9	6	16	3	5	1.318	1036	544	-34	0.034351409	1.554432344	1.187833637	NA	0.136546185	NA	NA
545	F4	3	1037	0	10-Nov	249	1	215	NA	0	NA	2	fmn	m	1	0	1	9	6	16	2	5	1.318	1037	545	-34	0.034351409	1.554432344	1.187833637	NA	0.136546185	NA	NA
546	F4	3	1038	0	10-Nov	249	1	215	NA	0	NA	2	fmn	n	1	0	1	9	6	16	1	5	1.318	1038	546	-34	0.034351409	1.554432344	1.187833637	NA	0.136546185	NA	NA
547	F4	3	1222	0	11-Nov	249	1	215	NA	0	NA	3	nfm	n	0	NA	1	9	6	16	1	5	1.318	1222	547	-34	0.034351409	1.554432344	1.187833637	NA	0.136546185	NA	NA
548	F4	3	1223	0	11-Nov	249	1	215	NA	0	NA	3	nfm	f	NA	NA	1	9	6	16	3	5	1.318	1223	548	-34	0.034351409	1.554432344	1.187833637	NA	0.136546185	NA	NA
549	F4	3	1224	0	11-Nov	249	1	215	NA	0	NA	3	nfm	m	0	NA	1	9	6	16	2	5	1.318	1224	549	-34	0.034351409	1.554432344	1.187833637	NA	0.136546185	NA	NA
550	F57	1	19	0	5-Oct	130	1	99	NA	0	NA	1	nmf	n	1	0	1	48	6	40	1	9	2.067	19	550	-31	-1.729715477	-1.004891821	1.240133043	NA	0.238461538	NA	NA
551	F57	1	20	0	5-Oct	130	1	99	NA	0	NA	1	nmf	m	1	0	1	48	6	40	2	9	2.067	20	551	-31	-1.729715477	-1.004891821	1.240133043	NA	0.238461538	NA	NA
552	F57	1	21	0	5-Oct	130	1	99	NA	0	NA	1	nmf	f	1	0	1	48	6	40	3	9	2.067	21	552	-31	-1.729715477	-1.004891821	1.240133043	NA	0.238461538	NA	NA
553	F57	1	166	0	6-Oct	130	1	99	NA	0	NA	2	nfm	n	1	0	1	48	6	40	1	9	2.067	166	553	-31	-1.729715477	-1.004891821	1.240133043	NA	0.238461538	NA	NA
554	F57	1	167	0	6-Oct	130	1	99	NA	0	NA	2	nfm	f	1	1	1	48	6	40	3	9	2.067	167	554	-31	-1.729715477	-1.004891821	1.240133043	NA	0.238461538	NA	NA
555	F57	1	168	0	6-Oct	130	1	99	NA	0	NA	2	nfm	m	1	0	1	48	6	40	2	9	2.067	168	555	-31	-1.729715477	-1.004891821	1.240133043	NA	0.238461538	NA	NA
556	F57	1	415	0	7-Oct	130	1	99	NA	0	NA	3	mfn	m	1	0	1	48	6	40	2	9	2.067	415	556	-31	-1.729715477	-1.004891821	1.240133043	NA	0.238461538	NA	NA
557	F57	1	416	0	7-Oct	130	1	99	NA	0	NA	3	mfn	f	1	1	1	48	6	40	3	9	2.067	416	557	-31	-1.729715477	-1.004891821	1.240133043	NA	0.238461538	NA	NA
558	F57	1	417	0	7-Oct	130	1	99	NA	0	NA	3	mfn	n	1	1	1	48	6	40	1	9	2.067	417	558	-31	-1.729715477	-1.004891821	1.240133043	NA	0.238461538	NA	NA
559	F59	1	1	0	5-Oct	248	1	159	57	1	NA	1	nmf	n	1	1	1	26	13	49	1	23	1.675	1	559	-89	0.019527317	0.31889654	0.229011189	-0.807295044	0.358870968	0.22983871	-1.072762754
560	F59	1	2	0	5-Oct	248	1	159	57	1	NA	1	nmf	m	0	0	1	26	13	49	2	23	1.675	2	560	-89	0.019527317	0.31889654	0.229011189	-0.807295044	0.358870968	0.22983871	-1.072762754
561	F59	1	3	0	5-Oct	248	1	159	57	1	NA	1	nmf	f	1	0	1	26	13	49	3	23	1.675	3	561	-89	0.019527317	0.31889654	0.229011189	-0.807295044	0.358870968	0.22983871	-1.072762754
562	F59	1	154	0	6-Oct	248	1	159	57	1	NA	2	fmn	f	1	1	1	26	13	49	3	23	1.675	154	562	-89	0.019527317	0.31889654	0.229011189	-0.807295044	0.358870968	0.22983871	-1.072762754
563	F59	1	155	0	6-Oct	248	1	159	57	1	NA	2	fmn	m	1	0	1	26	13	49	2	23	1.675	155	563	-89	0.019527317	0.31889654	0.229011189	-0.807295044	0.358870968	0.22983871	-1.072762754
564	F59	1	156	0	6-Oct	248	1	159	57	1	NA	2	fmn	n	1	0	1	26	13	49	1	23	1.675	156	564	-89	0.019527317	0.31889654	0.229011189	-0.807295044	0.358870968	0.22983871	-1.072762754
565	F59	1	418	0	7-Oct	248	1	159	57	1	NA	3	mnf	m	1	0	1	26	13	49	2	23	1.675	418	565	-89	0.019527317	0.31889654	0.229011189	-0.807295044	0.358870968	0.22983871	-1.072762754
566	F59	1	419	0	7-Oct	248	1	159	57	1	NA	3	mnf	n	1	0	1	26	13	49	1	23	1.675	419	566	-89	0.019527317	0.31889654	0.229011189	-0.807295044	0.358870968	0.22983871	-1.072762754
567	F59	1	420	0	7-Oct	248	1	159	57	1	NA	3	mnf	f	1	0	1	26	13	49	3	23	1.675	420	567	-89	0.019527317	0.31889654	0.229011189	-0.807295044	0.358870968	0.22983871	-1.072762754
568	F59	2	583	0	26-Oct	422	1	215	125	1	NA	1	mnf	m	1	1	2	37	22	43	2	23	3.115	583	568	-207	2.598919234	1.554432344	-1.828098791	1.481657405	0.490521327	0.296208531	-0.051575373
569	F59	2	584	0	26-Oct	422	1	215	125	1	NA	1	mnf	n	1	0	2	37	22	43	1	23	3.115	584	569	-207	2.598919234	1.554432344	-1.828098791	1.481657405	0.490521327	0.296208531	-0.051575373
570	F59	2	585	0	26-Oct	422	1	215	125	1	NA	1	mnf	f	1	1	2	37	22	43	3	23	3.115	585	570	-207	2.598919234	1.554432344	-1.828098791	1.481657405	0.490521327	0.296208531	-0.051575373
571	F59	2	661	0	27-Oct	422	1	215	125	1	NA	2	mfn	m	1	0	2	37	22	43	2	23	3.115	661	571	-207	2.598919234	1.554432344	-1.828098791	1.481657405	0.490521327	0.296208531	-0.051575373
572	F59	2	662	0	27-Oct	422	1	215	125	1	NA	2	mfn	f	1	0	2	37	22	43	3	23	3.115	662	572	-207	2.598919234	1.554432344	-1.828098791	1.481657405	0.490521327	0.296208531	-0.051575373
573	F59	2	663	0	27-Oct	422	1	215	125	1	NA	2	mfn	n	1	0	2	37	22	43	1	23	3.115	663	573	-207	2.598919234	1.554432344	-1.828098791	1.481657405	0.490521327	0.296208531	-0.051575373
574	F59	2	790	0	28-Oct	422	1	215	125	1	NA	3	mfn	m	1	0	2	37	22	43	2	23	3.115	790	574	-207	2.598919234	1.554432344	-1.828098791	1.481657405	0.490521327	0.296208531	-0.051575373
575	F59	2	791	0	28-Oct	422	1	215	125	1	NA	3	mfn	f	1	1	2	37	22	43	3	23	3.115	791	575	-207	2.598919234	1.554432344	-1.828098791	1.481657405	0.490521327	0.296208531	-0.051575373
576	F59	2	792	0	28-Oct	422	1	215	125	1	NA	3	mfn	n	1	0	2	37	22	43	1	23	3.115	792	576	-207	2.598919234	1.554432344	-1.828098791	1.481657405	0.490521327	0.296208531	-0.051575373
577	F59	3	901	0	9-Nov	215	1	184	NA	0	55	1	mfn	m	1	1	1	9	27	38	2	23	2.118	901	577	-31	-0.469667701	0.870475024	1.240133043	NA	0.144186047	NA	NA
578	F59	3	902	0	9-Nov	215	1	184	NA	0	55	1	mfn	f	NA	NA	1	9	27	38	3	23	2.118	902	578	-31	-0.469667701	0.870475024	1.240133043	NA	0.144186047	NA	NA
579	F59	3	903	0	9-Nov	215	1	184	NA	0	55	1	mfn	n	1	0	1	9	27	38	1	23	2.118	903	579	-31	-0.469667701	0.870475024	1.240133043	NA	0.144186047	NA	NA
580	F59	3	1153	0	10-Nov	215	1	184	NA	0	55	2	nfm	n	1	0	1	9	27	38	1	23	2.118	1153	580	-31	-0.469667701	0.870475024	1.240133043	NA	0.144186047	NA	NA
581	F59	3	1154	0	10-Nov	215	1	184	NA	0	55	2	nfm	f	NA	NA	1	9	27	38	3	23	2.118	1154	581	-31	-0.469667701	0.870475024	1.240133043	NA	0.144186047	NA	NA
582	F59	3	1155	0	10-Nov	215	1	184	NA	0	55	2	nfm	m	1	1	1	9	27	38	2	23	2.118	1155	582	-31	-0.469667701	0.870475024	1.240133043	NA	0.144186047	NA	NA
583	F59	3	1228	0	11-Nov	215	1	184	NA	0	55	3	nmf	n	1	0	1	9	27	38	1	23	2.118	1228	583	-31	-0.469667701	0.870475024	1.240133043	NA	0.144186047	NA	NA
584	F59	3	1229	0	11-Nov	215	1	184	NA	0	55	3	nmf	m	1	0	1	9	27	38	2	23	2.118	1229	584	-31	-0.469667701	0.870475024	1.240133043	NA	0.144186047	NA	NA
585	F59	3	1230	0	11-Nov	215	1	184	NA	0	55	3	nmf	f	0	NA	1	9	27	38	3	23	2.118	1230	585	-31	-0.469667701	0.870475024	1.240133043	NA	0.144186047	NA	NA
586	F61	1	4	0	5-Oct	208	1	116	56	1	NA	1	fmn	f	0	NA	1	9	0	31	3	23	0.603	4	586	-92	-0.573436342	-0.629818452	0.176711782	-0.840956109	0.442307692	0.269230769	-0.466663876
587	F61	1	5	0	5-Oct	208	1	116	56	1	NA	1	fmn	m	0	NA	1	9	0	31	2	23	0.603	5	587	-92	-0.573436342	-0.629818452	0.176711782	-0.840956109	0.442307692	0.269230769	-0.466663876
588	F61	1	6	0	5-Oct	208	1	116	56	1	NA	1	fmn	n	1	0	1	9	0	31	1	23	0.603	6	588	-92	-0.573436342	-0.629818452	0.176711782	-0.840956109	0.442307692	0.269230769	-0.466663876
589	F61	1	262	0	6-Oct	208	1	116	56	1	NA	2	fmn	f	1	1	1	9	0	31	3	23	0.603	262	589	-92	-0.573436342	-0.629818452	0.176711782	-0.840956109	0.442307692	0.269230769	-0.466663876
590	F61	1	263	0	6-Oct	208	1	116	56	1	NA	2	fmn	m	1	1	1	9	0	31	2	23	0.603	263	590	-92	-0.573436342	-0.629818452	0.176711782	-0.840956109	0.442307692	0.269230769	-0.466663876
591	F61	1	264	0	6-Oct	208	1	116	56	1	NA	2	fmn	n	1	0	1	9	0	31	1	23	0.603	264	591	-92	-0.573436342	-0.629818452	0.176711782	-0.840956109	0.442307692	0.269230769	-0.466663876
592	F61	1	448	0	7-Oct	208	1	116	56	1	NA	3	mnf	m	1	0	1	9	0	31	2	23	0.603	448	592	-92	-0.573436342	-0.629818452	0.176711782	-0.840956109	0.442307692	0.269230769	-0.466663876
593	F61	1	449	0	7-Oct	208	1	116	56	1	NA	3	mnf	n	1	0	1	9	0	31	1	23	0.603	449	593	-92	-0.573436342	-0.629818452	0.176711782	-0.840956109	0.442307692	0.269230769	-0.466663876
594	F61	1	450	0	7-Oct	208	1	116	56	1	NA	3	mnf	f	NA	NA	1	9	0	31	3	23	0.603	450	594	-92	-0.573436342	-0.629818452	0.176711782	-0.840956109	0.442307692	0.269230769	-0.466663876
595	F61	2	484	0	26-Oct	254	1	128	88	1	NA	1	fnm	f	0	NA	1	0	0	20	3	23	1.026	484	595	-126	0.108471866	-0.36506078	-0.416014822	0.236197984	0.496062992	0.346456693	0.721558985
596	F61	2	485	0	26-Oct	254	1	128	88	1	NA	1	fnm	n	1	0	1	0	0	20	1	23	1.026	485	596	-126	0.108471866	-0.36506078	-0.416014822	0.236197984	0.496062992	0.346456693	0.721558985
597	F61	2	486	0	26-Oct	254	1	128	88	1	NA	1	fnm	m	1	0	1	0	0	20	2	23	1.026	486	597	-126	0.108471866	-0.36506078	-0.416014822	0.236197984	0.496062992	0.346456693	0.721558985
598	F61	2	691	0	27-Oct	254	1	128	88	1	NA	2	fmn	f	1	1	1	0	0	20	3	23	1.026	691	598	-126	0.108471866	-0.36506078	-0.416014822	0.236197984	0.496062992	0.346456693	0.721558985
599	F61	2	692	0	27-Oct	254	1	128	88	1	NA	2	fmn	m	1	1	1	0	0	20	2	23	1.026	692	599	-126	0.108471866	-0.36506078	-0.416014822	0.236197984	0.496062992	0.346456693	0.721558985
600	F61	2	693	0	27-Oct	254	1	128	88	1	NA	2	fmn	n	1	0	1	0	0	20	1	23	1.026	693	600	-126	0.108471866	-0.36506078	-0.416014822	0.236197984	0.496062992	0.346456693	0.721558985
601	F61	2	871	0	28-Oct	254	1	128	88	1	NA	3	nmf	n	1	0	1	0	0	20	1	23	1.026	871	601	-126	0.108471866	-0.36506078	-0.416014822	0.236197984	0.496062992	0.346456693	0.721558985
602	F61	2	872	0	28-Oct	254	1	128	88	1	NA	3	nmf	m	1	0	1	0	0	20	2	23	1.026	872	602	-126	0.108471866	-0.36506078	-0.416014822	0.236197984	0.496062992	0.346456693	0.721558985
603	F61	2	873	0	28-Oct	254	1	128	88	1	NA	3	nmf	f	1	0	1	0	0	20	3	23	1.026	873	603	-126	0.108471866	-0.36506078	-0.416014822	0.236197984	0.496062992	0.346456693	0.721558985
604	F61	3	895	0	9-Nov	220	1	124	61	1	NA	1	fmn	f	1	0	2	0	0	23	3	23	1.038	895	604	-96	-0.395547244	-0.453313337	0.106979241	-0.672650782	0.436363636	0.277272727	-0.342927727
605	F61	3	896	0	9-Nov	220	1	124	61	1	NA	1	fmn	m	1	0	2	0	0	23	2	23	1.038	896	605	-96	-0.395547244	-0.453313337	0.106979241	-0.672650782	0.436363636	0.277272727	-0.342927727
606	F61	3	897	0	9-Nov	220	1	124	61	1	NA	1	fmn	n	1	0	2	0	0	23	1	23	1.038	897	606	-96	-0.395547244	-0.453313337	0.106979241	-0.672650782	0.436363636	0.277272727	-0.342927727
607	F61	3	1126	0	10-Nov	220	1	124	61	1	NA	2	fmn	f	1	1	2	0	0	23	3	23	1.038	1126	607	-96	-0.395547244	-0.453313337	0.106979241	-0.672650782	0.436363636	0.277272727	-0.342927727
608	F61	3	1127	0	10-Nov	220	1	124	61	1	NA	2	fmn	m	1	0	2	0	0	23	2	23	1.038	1127	608	-96	-0.395547244	-0.453313337	0.106979241	-0.672650782	0.436363636	0.277272727	-0.342927727
609	F61	3	1128	0	10-Nov	220	1	124	61	1	NA	2	fmn	n	1	0	2	0	0	23	1	23	1.038	1128	609	-96	-0.395547244	-0.453313337	0.106979241	-0.672650782	0.436363636	0.277272727	-0.342927727
610	F61	3	1246	0	11-Nov	220	1	124	61	1	NA	3	nmf	n	1	0	2	0	0	23	1	23	1.038	1246	610	-96	-0.395547244	-0.453313337	0.106979241	-0.672650782	0.436363636	0.277272727	-0.342927727
611	F61	3	1247	0	11-Nov	220	1	124	61	1	NA	3	nmf	m	1	1	2	0	0	23	2	23	1.038	1247	611	-96	-0.395547244	-0.453313337	0.106979241	-0.672650782	0.436363636	0.277272727	-0.342927727
612	F61	3	1248	0	11-Nov	220	1	124	61	1	NA	3	nmf	f	1	1	2	0	0	23	3	23	1.038	1248	612	-96	-0.395547244	-0.453313337	0.106979241	-0.672650782	0.436363636	0.277272727	-0.342927727
613	F62	2	487	1	26-Oct	283	1	127	96	1	153	1	nmf	n	1	0	3	0	8	52	1	13	5.296	487	613	-156	0.538370519	-0.387123919	-0.939008885	0.505486508	0.551236749	0.339222615	0.610253137
614	F62	2	488	1	26-Oct	283	1	127	96	1	153	1	nmf	m	0	NA	3	0	8	52	2	13	5.296	488	614	-156	0.538370519	-0.387123919	-0.939008885	0.505486508	0.551236749	0.339222615	0.610253137
615	F62	2	489	1	26-Oct	283	1	127	96	1	153	1	nmf	f	0	NA	3	0	8	52	3	13	5.296	489	615	-156	0.538370519	-0.387123919	-0.939008885	0.505486508	0.551236749	0.339222615	0.610253137
616	F62	2	682	1	27-Oct	283	1	127	96	1	153	2	nfm	n	1	0	3	0	8	52	1	13	5.296	682	616	-156	0.538370519	-0.387123919	-0.939008885	0.505486508	0.551236749	0.339222615	0.610253137
617	F62	2	683	1	27-Oct	283	1	127	96	1	153	2	nfm	f	1	0	3	0	8	52	3	13	5.296	683	617	-156	0.538370519	-0.387123919	-0.939008885	0.505486508	0.551236749	0.339222615	0.610253137
618	F62	2	684	1	27-Oct	283	1	127	96	1	153	2	nfm	m	1	0	3	0	8	52	2	13	5.296	684	618	-156	0.538370519	-0.387123919	-0.939008885	0.505486508	0.551236749	0.339222615	0.610253137
619	F62	2	838	1	28-Oct	283	1	127	96	1	153	3	fmn	f	1	0	3	0	8	52	3	13	5.296	838	619	-156	0.538370519	-0.387123919	-0.939008885	0.505486508	0.551236749	0.339222615	0.610253137
620	F62	2	839	1	28-Oct	283	1	127	96	1	153	3	fmn	m	1	0	3	0	8	52	2	13	5.296	839	620	-156	0.538370519	-0.387123919	-0.939008885	0.505486508	0.551236749	0.339222615	0.610253137
621	F62	2	840	1	28-Oct	283	1	127	96	1	153	3	fmn	n	1	0	3	0	8	52	1	13	5.296	840	621	-156	0.538370519	-0.387123919	-0.939008885	0.505486508	0.551236749	0.339222615	0.610253137
622	F62	3	919	1	9-Nov	278	1	134	95	1	NA	1	mfn	m	1	0	3	23	5	49	2	13	4.337	919	622	-144	0.464250062	-0.232681943	-0.72981126	0.471825442	0.517985612	0.341726619	0.648780544
623	F62	3	920	1	9-Nov	278	1	134	95	1	NA	1	mfn	f	NA	NA	3	23	5	49	3	13	4.337	920	623	-144	0.464250062	-0.232681943	-0.72981126	0.471825442	0.517985612	0.341726619	0.648780544
624	F62	3	921	1	9-Nov	278	1	134	95	1	NA	1	mfn	n	1	0	3	23	5	49	1	13	4.337	921	624	-144	0.464250062	-0.232681943	-0.72981126	0.471825442	0.517985612	0.341726619	0.648780544
625	F62	3	1093	1	10-Nov	278	1	134	95	1	NA	2	mnf	m	1	0	3	23	5	49	2	13	4.337	1093	625	-144	0.464250062	-0.232681943	-0.72981126	0.471825442	0.517985612	0.341726619	0.648780544
626	F62	3	1094	1	10-Nov	278	1	134	95	1	NA	2	mnf	n	1	0	3	23	5	49	1	13	4.337	1094	626	-144	0.464250062	-0.232681943	-0.72981126	0.471825442	0.517985612	0.341726619	0.648780544
627	F62	3	1095	1	10-Nov	278	1	134	95	1	NA	2	mnf	f	NA	NA	3	23	5	49	3	13	4.337	1095	627	-144	0.464250062	-0.232681943	-0.72981126	0.471825442	0.517985612	0.341726619	0.648780544
628	F62	3	1198	1	11-Nov	278	1	134	95	1	NA	3	mnf	m	1	0	3	23	5	49	2	13	4.337	1198	628	-144	0.464250062	-0.232681943	-0.72981126	0.471825442	0.517985612	0.341726619	0.648780544
629	F62	3	1199	1	11-Nov	278	1	134	95	1	NA	3	mnf	n	1	0	3	23	5	49	1	13	4.337	1199	629	-144	0.464250062	-0.232681943	-0.72981126	0.471825442	0.517985612	0.341726619	0.648780544
630	F62	3	1200	1	11-Nov	278	1	134	95	1	NA	3	mnf	f	NA	NA	3	23	5	49	3	13	4.337	1200	630	-144	0.464250062	-0.232681943	-0.72981126	0.471825442	0.517985612	0.341726619	0.648780544
631	F73	2	526	1	26-Oct	379	1	222	128	1	165	1	fmn	f	1	0	3	3	21	78	3	18	6.048	526	631	-157	1.9614833	1.708874319	-0.95644202	1.582640601	0.414248021	0.337730871	0.587300682
632	F73	2	527	1	26-Oct	379	1	222	128	1	165	1	fmn	m	1	0	3	3	21	78	2	18	6.048	527	632	-157	1.9614833	1.708874319	-0.95644202	1.582640601	0.414248021	0.337730871	0.587300682
633	F73	2	528	1	26-Oct	379	1	222	128	1	165	1	fmn	n	1	0	3	3	21	78	1	18	6.048	528	633	-157	1.9614833	1.708874319	-0.95644202	1.582640601	0.414248021	0.337730871	0.587300682
634	F73	2	706	1	27-Oct	379	1	222	128	1	165	2	nmf	n	1	0	3	3	21	78	1	18	6.048	706	634	-157	1.9614833	1.708874319	-0.95644202	1.582640601	0.414248021	0.337730871	0.587300682
635	F73	2	707	1	27-Oct	379	1	222	128	1	165	2	nmf	m	1	0	3	3	21	78	2	18	6.048	707	635	-157	1.9614833	1.708874319	-0.95644202	1.582640601	0.414248021	0.337730871	0.587300682
636	F73	2	708	1	27-Oct	379	1	222	128	1	165	2	nmf	f	1	0	3	3	21	78	3	18	6.048	708	636	-157	1.9614833	1.708874319	-0.95644202	1.582640601	0.414248021	0.337730871	0.587300682
637	F73	2	865	1	28-Oct	379	1	222	128	1	165	3	nfm	n	1	1	3	3	21	78	1	18	6.048	865	637	-157	1.9614833	1.708874319	-0.95644202	1.582640601	0.414248021	0.337730871	0.587300682
638	F73	2	866	1	28-Oct	379	1	222	128	1	165	3	nfm	f	1	0	3	3	21	78	3	18	6.048	866	638	-157	1.9614833	1.708874319	-0.95644202	1.582640601	0.414248021	0.337730871	0.587300682
639	F73	2	867	1	28-Oct	379	1	222	128	1	165	3	nfm	m	1	0	3	3	21	78	2	18	6.048	867	639	-157	1.9614833	1.708874319	-0.95644202	1.582640601	0.414248021	0.337730871	0.587300682
640	F73	3	916	1	9-Nov	271	1	228	NA	0	NA	1	mnf	m	1	0	3	36	26	73	2	18	5.6	916	640	-43	0.360481421	1.841253155	1.030935418	NA	0.158671587	NA	NA
641	F73	3	917	1	9-Nov	271	1	228	NA	0	NA	1	mnf	n	1	0	3	36	26	73	1	18	5.6	917	641	-43	0.360481421	1.841253155	1.030935418	NA	0.158671587	NA	NA
642	F73	3	918	1	9-Nov	271	1	228	NA	0	NA	1	mnf	f	1	0	3	36	26	73	3	18	5.6	918	642	-43	0.360481421	1.841253155	1.030935418	NA	0.158671587	NA	NA
643	F73	3	1078	1	10-Nov	271	1	228	NA	0	NA	2	mfn	m	1	0	3	36	26	73	2	18	5.6	1078	643	-43	0.360481421	1.841253155	1.030935418	NA	0.158671587	NA	NA
644	F73	3	1079	1	10-Nov	271	1	228	NA	0	NA	2	mfn	f	1	0	3	36	26	73	3	18	5.6	1079	644	-43	0.360481421	1.841253155	1.030935418	NA	0.158671587	NA	NA
645	F73	3	1080	1	10-Nov	271	1	228	NA	0	NA	2	mfn	n	1	0	3	36	26	73	1	18	5.6	1080	645	-43	0.360481421	1.841253155	1.030935418	NA	0.158671587	NA	NA
646	F73	3	1297	1	11-Nov	271	1	228	NA	0	NA	3	fnm	f	1	1	3	36	26	73	3	18	5.6	1297	646	-43	0.360481421	1.841253155	1.030935418	NA	0.158671587	NA	NA
647	F73	3	1298	1	11-Nov	271	1	228	NA	0	NA	3	fnm	n	1	0	3	36	26	73	1	18	5.6	1298	647	-43	0.360481421	1.841253155	1.030935418	NA	0.158671587	NA	NA
648	F73	3	1299	1	11-Nov	271	1	228	NA	0	NA	3	fnm	m	1	0	3	36	26	73	2	18	5.6	1299	648	-43	0.360481421	1.841253155	1.030935418	NA	0.158671587	NA	NA
649	F81	1	91	0	5-Oct	294	1	123	105	1	NA	1	nmf	n	1	0	3	25	9	39	1	15	2.793	91	649	-171	0.701435525	-0.475376476	-1.200505916	0.808436097	0.581632653	0.357142857	0.885979739
650	F81	1	92	0	5-Oct	294	1	123	105	1	NA	1	nmf	m	1	0	3	25	9	39	2	15	2.793	92	650	-171	0.701435525	-0.475376476	-1.200505916	0.808436097	0.581632653	0.357142857	0.885979739
651	F81	1	93	0	5-Oct	294	1	123	105	1	NA	1	nmf	f	1	0	3	25	9	39	3	15	2.793	93	651	-171	0.701435525	-0.475376476	-1.200505916	0.808436097	0.581632653	0.357142857	0.885979739
652	F81	1	178	0	6-Oct	294	1	123	105	1	NA	2	mnf	m	1	0	3	25	9	39	2	15	2.793	178	652	-171	0.701435525	-0.475376476	-1.200505916	0.808436097	0.581632653	0.357142857	0.885979739
653	F81	1	179	0	6-Oct	294	1	123	105	1	NA	2	mnf	n	1	0	3	25	9	39	1	15	2.793	179	653	-171	0.701435525	-0.475376476	-1.200505916	0.808436097	0.581632653	0.357142857	0.885979739
654	F81	1	180	0	6-Oct	294	1	123	105	1	NA	2	mnf	f	1	0	3	25	9	39	3	15	2.793	180	654	-171	0.701435525	-0.475376476	-1.200505916	0.808436097	0.581632653	0.357142857	0.885979739
655	F81	1	376	0	7-Oct	294	1	123	105	1	NA	3	fmn	f	1	0	3	25	9	39	3	15	2.793	376	655	-171	0.701435525	-0.475376476	-1.200505916	0.808436097	0.581632653	0.357142857	0.885979739
656	F81	1	377	0	7-Oct	294	1	123	105	1	NA	3	fmn	m	1	0	3	25	9	39	2	15	2.793	377	656	-171	0.701435525	-0.475376476	-1.200505916	0.808436097	0.581632653	0.357142857	0.885979739
657	F81	1	378	0	7-Oct	294	1	123	105	1	NA	3	fmn	n	1	0	3	25	9	39	1	15	2.793	378	657	-171	0.701435525	-0.475376476	-1.200505916	0.808436097	0.581632653	0.357142857	0.885979739
658	F81	2	502	0	26-Oct	381	1	173	144	1	NA	1	fnm	f	NA	NA	3	0	4	17	3	15	2.221	502	658	-208	1.991131483	0.627780491	-1.845531927	2.121217648	0.545931759	0.377952756	1.206167524
659	F81	2	503	0	26-Oct	381	1	173	144	1	NA	1	fnm	n	1	0	3	0	4	17	1	15	2.221	503	659	-208	1.991131483	0.627780491	-1.845531927	2.121217648	0.545931759	0.377952756	1.206167524
660	F81	2	504	0	26-Oct	381	1	173	144	1	NA	1	fnm	m	NA	NA	3	0	4	17	2	15	2.221	504	660	-208	1.991131483	0.627780491	-1.845531927	2.121217648	0.545931759	0.377952756	1.206167524
661	F81	2	616	0	27-Oct	381	1	173	144	1	NA	2	nmf	n	0	NA	3	0	4	17	1	15	2.221	616	661	-208	1.991131483	0.627780491	-1.845531927	2.121217648	0.545931759	0.377952756	1.206167524
662	F81	2	617	0	27-Oct	381	1	173	144	1	NA	2	nmf	m	0	NA	3	0	4	17	2	15	2.221	617	662	-208	1.991131483	0.627780491	-1.845531927	2.121217648	0.545931759	0.377952756	1.206167524
663	F81	2	618	0	27-Oct	381	1	173	144	1	NA	2	nmf	f	NA	NA	3	0	4	17	3	15	2.221	618	663	-208	1.991131483	0.627780491	-1.845531927	2.121217648	0.545931759	0.377952756	1.206167524
664	F81	2	820	0	28-Oct	381	1	173	144	1	NA	3	fmn	f	NA	NA	3	0	4	17	3	15	2.221	820	664	-208	1.991131483	0.627780491	-1.845531927	2.121217648	0.545931759	0.377952756	1.206167524
665	F81	2	821	0	28-Oct	381	1	173	144	1	NA	3	fmn	m	0	NA	3	0	4	17	2	15	2.221	821	665	-208	1.991131483	0.627780491	-1.845531927	2.121217648	0.545931759	0.377952756	1.206167524
666	F81	2	822	0	28-Oct	381	1	173	144	1	NA	3	fmn	n	1	0	3	0	4	17	1	15	2.221	822	666	-208	1.991131483	0.627780491	-1.845531927	2.121217648	0.545931759	0.377952756	1.206167524
667	F81	3	937	0	9-Nov	188	1	161	NA	0	73	1	mfn	m	0	NA	3	2	6	26	2	15	1.168	937	667	-27	-0.869918171	0.363022819	1.309865585	NA	0.143617021	NA	NA
668	F81	3	938	0	9-Nov	188	1	161	NA	0	73	1	mfn	f	0	NA	3	2	6	26	3	15	1.168	938	668	-27	-0.869918171	0.363022819	1.309865585	NA	0.143617021	NA	NA
669	F81	3	939	0	9-Nov	188	1	161	NA	0	73	1	mfn	n	1	0	3	2	6	26	1	15	1.168	939	669	-27	-0.869918171	0.363022819	1.309865585	NA	0.143617021	NA	NA
670	F81	3	1042	0	10-Nov	188	1	161	NA	0	73	2	mfn	m	0	NA	3	2	6	26	2	15	1.168	1042	670	-27	-0.869918171	0.363022819	1.309865585	NA	0.143617021	NA	NA
671	F81	3	1043	0	10-Nov	188	1	161	NA	0	73	2	mfn	f	0	NA	3	2	6	26	3	15	1.168	1043	671	-27	-0.869918171	0.363022819	1.309865585	NA	0.143617021	NA	NA
672	F81	3	1044	0	10-Nov	188	1	161	NA	0	73	2	mfn	n	1	0	3	2	6	26	1	15	1.168	1044	672	-27	-0.869918171	0.363022819	1.309865585	NA	0.143617021	NA	NA
673	F81	3	1243	0	11-Nov	188	1	161	NA	0	73	3	mnf	f	NA	NA	3	2	6	26	3	15	1.168	1243	673	-27	-0.869918171	0.363022819	1.309865585	NA	0.143617021	NA	NA
674	F81	3	1244	0	11-Nov	188	1	161	NA	0	73	3	mnf	n	1	0	3	2	6	26	1	15	1.168	1244	674	-27	-0.869918171	0.363022819	1.309865585	NA	0.143617021	NA	NA
675	F81	3	1245	0	11-Nov	188	1	161	NA	0	73	3	mnf	m	1	0	3	2	6	26	2	15	1.168	1245	675	-27	-0.869918171	0.363022819	1.309865585	NA	0.143617021	NA	NA
676	F85	1	28	0	5-Oct	214	1	125	51	1	NA	1	mfn	m	1	0	2	31	24	63	2	19	3.31	28	676	-89	-0.484491793	-0.431250198	0.229011189	-1.009261436	0.41588785	0.238317757	-0.942301408
677	F85	1	29	0	5-Oct	214	1	125	51	1	NA	1	mfn	f	1	0	2	31	24	63	3	19	3.31	29	677	-89	-0.484491793	-0.431250198	0.229011189	-1.009261436	0.41588785	0.238317757	-0.942301408
678	F85	1	30	0	5-Oct	214	1	125	51	1	NA	1	mfn	n	1	0	2	31	24	63	1	19	3.31	30	678	-89	-0.484491793	-0.431250198	0.229011189	-1.009261436	0.41588785	0.238317757	-0.942301408
679	F85	1	277	0	6-Oct	214	1	125	51	1	NA	2	nmf	n	1	0	2	31	24	63	1	19	3.31	277	679	-89	-0.484491793	-0.431250198	0.229011189	-1.009261436	0.41588785	0.238317757	-0.942301408
680	F85	1	278	0	6-Oct	214	1	125	51	1	NA	2	nmf	m	1	0	2	31	24	63	2	19	3.31	278	680	-89	-0.484491793	-0.431250198	0.229011189	-1.009261436	0.41588785	0.238317757	-0.942301408
681	F85	1	279	0	6-Oct	214	1	125	51	1	NA	2	nmf	f	1	0	2	31	24	63	3	19	3.31	279	681	-89	-0.484491793	-0.431250198	0.229011189	-1.009261436	0.41588785	0.238317757	-0.942301408
682	F85	1	325	0	7-Oct	214	1	125	51	1	NA	3	mfn	m	0	0	2	31	24	63	2	19	3.31	325	682	-89	-0.484491793	-0.431250198	0.229011189	-1.009261436	0.41588785	0.238317757	-0.942301408
683	F85	1	326	0	7-Oct	214	1	125	51	1	NA	3	mfn	f	0	NA	2	31	24	63	3	19	3.31	326	683	-89	-0.484491793	-0.431250198	0.229011189	-1.009261436	0.41588785	0.238317757	-0.942301408
684	F85	1	327	0	7-Oct	214	1	125	51	1	NA	3	mfn	n	1	NA	2	31	24	63	1	19	3.31	327	684	-89	-0.484491793	-0.431250198	0.229011189	-1.009261436	0.41588785	0.238317757	-0.942301408
685	F85	2	529	0	26-Oct	317	1	124	122	1	NA	1	mnf	m	1	0	3	10	10	49	2	19	3.706	529	685	-193	1.042389629	-0.453313337	-1.584034895	1.380674209	0.608832808	0.384858044	1.312414507
686	F85	2	530	0	26-Oct	317	1	124	122	1	NA	1	mnf	n	1	0	3	10	10	49	1	19	3.706	530	686	-193	1.042389629	-0.453313337	-1.584034895	1.380674209	0.608832808	0.384858044	1.312414507
687	F85	2	531	0	26-Oct	317	1	124	122	1	NA	1	mnf	f	NA	NA	3	10	10	49	3	19	3.706	531	687	-193	1.042389629	-0.453313337	-1.584034895	1.380674209	0.608832808	0.384858044	1.312414507
688	F85	2	634	0	27-Oct	317	1	124	122	1	NA	2	nmf	n	1	0	3	10	10	49	1	19	3.706	634	688	-193	1.042389629	-0.453313337	-1.584034895	1.380674209	0.608832808	0.384858044	1.312414507
689	F85	2	635	0	27-Oct	317	1	124	122	1	NA	2	nmf	m	1	0	3	10	10	49	2	19	3.706	635	689	-193	1.042389629	-0.453313337	-1.584034895	1.380674209	0.608832808	0.384858044	1.312414507
690	F85	2	636	0	27-Oct	317	1	124	122	1	NA	2	nmf	f	NA	NA	3	10	10	49	3	19	3.706	636	690	-193	1.042389629	-0.453313337	-1.584034895	1.380674209	0.608832808	0.384858044	1.312414507
691	F85	2	853	0	28-Oct	317	1	124	122	1	NA	3	nmf	n	1	0	3	10	10	49	1	19	3.706	853	691	-193	1.042389629	-0.453313337	-1.584034895	1.380674209	0.608832808	0.384858044	1.312414507
692	F85	2	854	0	28-Oct	317	1	124	122	1	NA	3	nmf	m	1	0	3	10	10	49	2	19	3.706	854	692	-193	1.042389629	-0.453313337	-1.584034895	1.380674209	0.608832808	0.384858044	1.312414507
693	F85	2	855	0	28-Oct	317	1	124	122	1	NA	3	nmf	f	NA	NA	3	10	10	49	3	19	3.706	855	693	-193	1.042389629	-0.453313337	-1.584034895	1.380674209	0.608832808	0.384858044	1.312414507
694	F85	3	1021	0	9-Nov	215	1	112	65	1	NA	1	fmn	f	NA	NA	3	0	3	22	3	19	2.285	1021	694	-103	-0.469667701	-0.718071009	-0.015052707	-0.53800652	0.479069767	0.302325581	0.042543532
695	F85	3	1022	0	9-Nov	215	1	112	65	1	NA	1	fmn	m	1	1	3	0	3	22	2	19	2.285	1022	695	-103	-0.469667701	-0.718071009	-0.015052707	-0.53800652	0.479069767	0.302325581	0.042543532
696	F85	3	1023	0	9-Nov	215	1	112	65	1	NA	1	fmn	n	1	0	3	0	3	22	1	19	2.285	1023	696	-103	-0.469667701	-0.718071009	-0.015052707	-0.53800652	0.479069767	0.302325581	0.042543532
697	F85	3	1084	0	10-Nov	215	1	112	65	1	NA	2	fnm	f	NA	NA	3	0	3	22	3	19	2.285	1084	697	-103	-0.469667701	-0.718071009	-0.015052707	-0.53800652	0.479069767	0.302325581	0.042543532
698	F85	3	1085	0	10-Nov	215	1	112	65	1	NA	2	fnm	n	1	0	3	0	3	22	1	19	2.285	1085	698	-103	-0.469667701	-0.718071009	-0.015052707	-0.53800652	0.479069767	0.302325581	0.042543532
699	F85	3	1086	0	10-Nov	215	1	112	65	1	NA	2	fnm	m	1	0	3	0	3	22	2	19	2.285	1086	699	-103	-0.469667701	-0.718071009	-0.015052707	-0.53800652	0.479069767	0.302325581	0.042543532
700	F85	3	1207	0	11-Nov	215	1	112	65	1	NA	3	fnm	f	1	0	3	0	3	22	3	19	2.285	1207	700	-103	-0.469667701	-0.718071009	-0.015052707	-0.53800652	0.479069767	0.302325581	0.042543532
701	F85	3	1208	0	11-Nov	215	1	112	65	1	NA	3	fnm	n	0	NA	3	0	3	22	1	19	2.285	1208	701	-103	-0.469667701	-0.718071009	-0.015052707	-0.53800652	0.479069767	0.302325581	0.042543532
702	F85	3	1209	0	11-Nov	215	1	112	65	1	NA	3	fnm	m	1	0	3	0	3	22	2	19	2.285	1209	702	-103	-0.469667701	-0.718071009	-0.015052707	-0.53800652	0.479069767	0.302325581	0.042543532
703	F92	1	148	0	5-Oct	275	1	143	88	1	NA	1	mfn	m	1	0	3	0	0	34	2	22	1.388	148	703	-132	0.419777787	-0.034113689	-0.520613635	0.236197984	0.48	0.32	0.314487812
704	F92	1	149	0	5-Oct	275	1	143	88	1	NA	1	mfn	f	1	0	3	0	0	34	3	22	1.388	149	704	-132	0.419777787	-0.034113689	-0.520613635	0.236197984	0.48	0.32	0.314487812
705	F92	1	150	0	5-Oct	275	1	143	88	1	NA	1	mfn	n	1	0	3	0	0	34	1	22	1.388	150	705	-132	0.419777787	-0.034113689	-0.520613635	0.236197984	0.48	0.32	0.314487812
706	F92	1	253	0	6-Oct	275	1	143	88	1	NA	2	fnm	f	0	NA	3	0	0	34	3	22	1.388	253	706	-132	0.419777787	-0.034113689	-0.520613635	0.236197984	0.48	0.32	0.314487812
707	F92	1	254	0	6-Oct	275	1	143	88	1	NA	2	fnm	n	1	0	3	0	0	34	1	22	1.388	254	707	-132	0.419777787	-0.034113689	-0.520613635	0.236197984	0.48	0.32	0.314487812
708	F92	1	255	0	6-Oct	275	1	143	88	1	NA	2	fnm	m	1	0	3	0	0	34	2	22	1.388	255	708	-132	0.419777787	-0.034113689	-0.520613635	0.236197984	0.48	0.32	0.314487812
709	F92	1	343	0	7-Oct	275	1	143	88	1	NA	3	mfn	m	1	0	3	0	0	34	2	22	1.388	343	709	-132	0.419777787	-0.034113689	-0.520613635	0.236197984	0.48	0.32	0.314487812
710	F92	1	344	0	7-Oct	275	1	143	88	1	NA	3	mfn	f	1	0	3	0	0	34	3	22	1.388	344	710	-132	0.419777787	-0.034113689	-0.520613635	0.236197984	0.48	0.32	0.314487812
711	F92	1	345	0	7-Oct	275	1	143	88	1	NA	3	mfn	n	1	0	3	0	0	34	1	22	1.388	345	711	-132	0.419777787	-0.034113689	-0.520613635	0.236197984	0.48	0.32	0.314487812
712	F92	2	463	0	26-Oct	301	1	155	75	1	NA	1	nfm	n	1	0	3	17	1	31	1	22	1.818	463	712	-146	0.805204165	0.230643983	-0.76467753	-0.201395866	0.485049834	0.249169435	-0.775334003
713	F92	2	464	0	26-Oct	301	1	155	75	1	NA	1	nfm	f	1	0	3	17	1	31	3	22	1.818	464	713	-146	0.805204165	0.230643983	-0.76467753	-0.201395866	0.485049834	0.249169435	-0.775334003
714	F92	2	465	0	26-Oct	301	1	155	75	1	NA	1	nfm	m	1	0	3	17	1	31	2	22	1.818	465	714	-146	0.805204165	0.230643983	-0.76467753	-0.201395866	0.485049834	0.249169435	-0.775334003
715	F92	2	679	0	27-Oct	301	1	155	75	1	NA	2	mfn	m	1	0	3	17	1	31	2	22	1.818	679	715	-146	0.805204165	0.230643983	-0.76467753	-0.201395866	0.485049834	0.249169435	-0.775334003
716	F92	2	680	0	27-Oct	301	1	155	75	1	NA	2	mfn	f	1	1	3	17	1	31	3	22	1.818	680	716	-146	0.805204165	0.230643983	-0.76467753	-0.201395866	0.485049834	0.249169435	-0.775334003
717	F92	2	681	0	27-Oct	301	1	155	75	1	NA	2	mfn	n	1	0	3	17	1	31	1	22	1.818	681	717	-146	0.805204165	0.230643983	-0.76467753	-0.201395866	0.485049834	0.249169435	-0.775334003
718	F92	2	883	0	28-Oct	301	1	155	75	1	NA	3	nfm	n	1	0	3	17	1	31	1	22	1.818	883	718	-146	0.805204165	0.230643983	-0.76467753	-0.201395866	0.485049834	0.249169435	-0.775334003
719	F92	2	884	0	28-Oct	301	1	155	75	1	NA	3	nfm	f	1	0	3	17	1	31	3	22	1.818	884	719	-146	0.805204165	0.230643983	-0.76467753	-0.201395866	0.485049834	0.249169435	-0.775334003
720	F92	2	885	0	28-Oct	301	1	155	75	1	NA	3	nfm	m	1	0	3	17	1	31	2	22	1.818	885	720	-146	0.805204165	0.230643983	-0.76467753	-0.201395866	0.485049834	0.249169435	-0.775334003
721	F92	3	988	0	9-Nov	266	1	149	58	1	NA	1	mnf	m	0	NA	2	13	2	22	2	22	1.282	988	721	-117	0.286360964	0.098265147	-0.259116603	-0.773633978	0.439849624	0.218045113	-1.254222823
722	F92	3	989	0	9-Nov	266	1	149	58	1	NA	1	mnf	n	1	0	2	13	2	22	1	22	1.282	989	722	-117	0.286360964	0.098265147	-0.259116603	-0.773633978	0.439849624	0.218045113	-1.254222823
723	F92	3	990	0	9-Nov	266	1	149	58	1	NA	1	mnf	f	NA	NA	2	13	2	22	3	22	1.282	990	723	-117	0.286360964	0.098265147	-0.259116603	-0.773633978	0.439849624	0.218045113	-1.254222823
724	F92	3	1114	0	10-Nov	266	1	149	58	1	NA	2	mfn	m	1	0	2	13	2	22	2	22	1.282	1114	724	-117	0.286360964	0.098265147	-0.259116603	-0.773633978	0.439849624	0.218045113	-1.254222823
725	F92	3	1115	0	10-Nov	266	1	149	58	1	NA	2	mfn	f	0	NA	2	13	2	22	3	22	1.282	1115	725	-117	0.286360964	0.098265147	-0.259116603	-0.773633978	0.439849624	0.218045113	-1.254222823
726	F92	3	1116	0	10-Nov	266	1	149	58	1	NA	2	mfn	n	1	0	2	13	2	22	1	22	1.282	1116	726	-117	0.286360964	0.098265147	-0.259116603	-0.773633978	0.439849624	0.218045113	-1.254222823
727	F92	3	1267	0	11-Nov	266	1	149	58	1	NA	3	fmn	f	NA	NA	2	13	2	22	3	22	1.282	1267	727	-117	0.286360964	0.098265147	-0.259116603	-0.773633978	0.439849624	0.218045113	-1.254222823
728	F92	3	1268	0	11-Nov	266	1	149	58	1	NA	3	fmn	m	1	0	2	13	2	22	2	22	1.282	1268	728	-117	0.286360964	0.098265147	-0.259116603	-0.773633978	0.439849624	0.218045113	-1.254222823
729	F92	3	1269	0	11-Nov	266	1	149	58	1	NA	3	fmn	n	1	0	2	13	2	22	1	22	1.282	1269	729	-117	0.286360964	0.098265147	-0.259116603	-0.773633978	0.439849624	0.218045113	-1.254222823
730	F94	2	556	1	26-Oct	326	1	149	123	1	NA	1	fnm	f	1	0	3	47	0	26	3	18	3.012	556	730	-177	1.175806452	0.098265147	-1.305104729	1.414335274	0.542944785	0.377300613	1.196133452
731	F94	2	557	1	26-Oct	326	1	149	123	1	NA	1	fnm	n	1	0	3	47	0	26	1	18	3.012	557	731	-177	1.175806452	0.098265147	-1.305104729	1.414335274	0.542944785	0.377300613	1.196133452
732	F94	2	558	1	26-Oct	326	1	149	123	1	NA	1	fnm	m	1	0	3	47	0	26	2	18	3.012	558	732	-177	1.175806452	0.098265147	-1.305104729	1.414335274	0.542944785	0.377300613	1.196133452
733	F94	2	658	1	27-Oct	326	1	149	123	1	NA	2	mnf	m	1	0	3	47	0	26	2	18	3.012	658	733	-177	1.175806452	0.098265147	-1.305104729	1.414335274	0.542944785	0.377300613	1.196133452
734	F94	2	659	1	27-Oct	326	1	149	123	1	NA	2	mnf	n	1	0	3	47	0	26	1	18	3.012	659	734	-177	1.175806452	0.098265147	-1.305104729	1.414335274	0.542944785	0.377300613	1.196133452
735	F94	2	660	1	27-Oct	326	1	149	123	1	NA	2	mnf	f	1	0	3	47	0	26	3	18	3.012	660	735	-177	1.175806452	0.098265147	-1.305104729	1.414335274	0.542944785	0.377300613	1.196133452
736	F94	2	793	1	28-Oct	326	1	149	123	1	NA	3	nfm	n	1	0	3	47	0	26	1	18	3.012	793	736	-177	1.175806452	0.098265147	-1.305104729	1.414335274	0.542944785	0.377300613	1.196133452
737	F94	2	794	1	28-Oct	326	1	149	123	1	NA	3	nfm	f	1	0	3	47	0	26	3	18	3.012	794	737	-177	1.175806452	0.098265147	-1.305104729	1.414335274	0.542944785	0.377300613	1.196133452
738	F94	2	795	1	28-Oct	326	1	149	123	1	NA	3	nfm	m	1	0	3	47	0	26	2	18	3.012	795	738	-177	1.175806452	0.098265147	-1.305104729	1.414335274	0.542944785	0.377300613	1.196133452
739	F94	3	952	1	9-Nov	228	1	188	NA	0	NA	1	mnf	m	1	0	0	51	0	43	2	18	3.608	952	739	-40	-0.276954512	0.958727581	1.083234824	NA	0.175438596	NA	NA
740	F94	3	953	1	9-Nov	228	1	188	NA	0	NA	1	mnf	n	1	0	0	51	0	43	1	18	3.608	953	740	-40	-0.276954512	0.958727581	1.083234824	NA	0.175438596	NA	NA
741	F94	3	954	1	9-Nov	228	1	188	NA	0	NA	1	mnf	f	1	0	0	51	0	43	3	18	3.608	954	741	-40	-0.276954512	0.958727581	1.083234824	NA	0.175438596	NA	NA
742	F94	3	1129	1	10-Nov	228	1	188	NA	0	NA	2	mnf	m	1	0	0	51	0	43	2	18	3.608	1129	742	-40	-0.276954512	0.958727581	1.083234824	NA	0.175438596	NA	NA
743	F94	3	1130	1	10-Nov	228	1	188	NA	0	NA	2	mnf	n	1	0	0	51	0	43	1	18	3.608	1130	743	-40	-0.276954512	0.958727581	1.083234824	NA	0.175438596	NA	NA
744	F94	3	1131	1	10-Nov	228	1	188	NA	0	NA	2	mnf	f	1	0	0	51	0	43	3	18	3.608	1131	744	-40	-0.276954512	0.958727581	1.083234824	NA	0.175438596	NA	NA
745	F94	3	1264	1	11-Nov	228	1	188	NA	0	NA	3	nmf	n	1	0	0	51	0	43	1	18	3.608	1264	745	-40	-0.276954512	0.958727581	1.083234824	NA	0.175438596	NA	NA
746	F94	3	1265	1	11-Nov	228	1	188	NA	0	NA	3	nmf	m	1	0	0	51	0	43	2	18	3.608	1265	746	-40	-0.276954512	0.958727581	1.083234824	NA	0.175438596	NA	NA
747	F94	3	1266	1	11-Nov	228	1	188	NA	0	NA	3	nmf	f	1	0	0	51	0	43	3	18	3.608	1266	747	-40	-0.276954512	0.958727581	1.083234824	NA	0.175438596	NA	NA
